# Supplementary material for: Aristolochic acid mutational signature defines the low-risk subtype in upper tract urothelial carcinoma
Source: Theranostics. 2020 Mar 4;10(10):4323–33. doi: 10.7150/thno.43251 (PMC7150494; doi:10.7150/thno.43251)
Supplement: Supplementary file 2 — Supplementary file 1. [file thnov10p4323s2.xls]

## Sheet: sheet1
ID	Aa signature classification (1=AA SIG; 2=No-AA SIG)	AA intake(0=NO; 1=YES)	duration of AA intake/month	smoking(0=NO; 1=YES)	sex(0=FEMALE; 1=MALE)	age	renal function(CKD stage)	tumor location(0=pelvix;1=ureter)	tumor architecture(0=papillary;1=sellile)	T stage	Grade (1=high;0=low)	lymph node (number of positive lymph node)	multifocal(0=focal;1=multifocal)	adjvuant chemothrapy(0=NO; 1=YES)	adjuvant radiothrapy(0=NO; 1=YES)	OS2019(0=live;1=death)	CSS2019(0=live; 1=death for CSS)	TIME TO DEATH2019(month)	BLADDER RECURRENCE2019(1=recurrence)	TIME TO BT2019(month)	METASTASIS2019(1=tumor metastastisis)	TIME TO METASTASIS2019(month)	TUMOR PROGRESSION2019(1=tumor progression)	TIME TO PROGRESSION2019(month)
T001	2	0	0	0	0	77	2	0	1	4	1	0	0	0	1	1	1	5	0	5	1	4	1	4
T002	2	0	0	0	0	76	3	0	0	1	0	0	0	0	0	0	0	24	0	24	0	24	0	24
T003	1	0	0	0	1	76	2	0	0	1	0	0	0	0	0	0	0	7	0	7	0	7	0	7
T004	2	0	0	0	0	63	3	1	1	3	1	0	0	1	1	1	1	15	0	15	1	15	1	15
T005	2	0	0	0	0	78	3	0	0	3	1	2	0	0	0	1	1	16	0	16	1	7	1	7
T006	1	0	0	0	0	68	4	1	1	1	1	0	0	0	0	0	0	16	0	16	0	16	0	16
T007	1	0	0	0	0	75	3	0	0	1	1	0	0	0	0	0	0	22	0	22	0	22	0	22
T009	2	0	0	1	1	65	1	0	0	1	0	0	0	0	0	0	0	24	0	24	0	24	0	24
T010	2	0	0	1	1	64	1	1	1	3	1	0	0	1	0	0	0	30	0	30	0	30	0	30
T011	2	0	0	1	1	70	3	0	0	1	0	0	0	0	0	0	0	25	0	25	0	25	0	25
T013	2	0	0	0	0	68	3	0	0	2	1	0	0	0	1	1	1	14	0	14	1	7	1	7
T014	2	0	0	0	1	75	2	1	1	3	1	0	1	0	0	1	1	20	0	20	1	12	1	12
T015	2	0	0	1	1	57	1	0	0	2	0	0	0	0	0	0	0	25	0	25	0	25	0	25
T016	2	0	0	0	1	61	3	0	1	1	1	0	0	0	0	0	0	14	0	14	0	14	0	14
T017	2	0	0	1	1	67	2	1	1	2	1	0	0	0	0	0	0	29	0	29	0	29	0	29
T019	1	0	0	0	0	53	2	0	0	1	0	0	0	0	0	0	0	28	0	28	0	28	0	28
T020	2	0	0	0	1	69	2	0	0	1	1	0	0	0	0	0	0	25	0	25	0	25	0	25
T021	2	0	0	1	1	65	3	1	1	1	1	1	0	1	0	0	0	30	0	30	0	30	0	30
T022	2	0	0	0	1	67	2	0	0	2	0	0	0	0	0	0	0	26	0	26	0	26	0	26
T023	2	0	0	0	0	50	1	0	1	3	1	1	0	1	0	0	0	31	0	31	0	31	0	31
T025	2	0	0	0	1	72	3	1	0	1	0	0	0	0	0	0	0	32	0	32	0	32	0	32
T026	2	0	0	0	1	49	2	0	0	2	0	0	0	0	0	0	0	26	1	3	0	26	1	3
T027	2	0	0	0	1	60	2	1	0	2	1	0	0	0	1	0	0	14	0	14	0	14	0	14
T028	2	0	0	0	0	50	2	1	0	2	1	1	0	0	0	1	1	10	0	10	1	10	1	10
T031	2	0	0	1	1	62	1	1	0	1	1	0	0	0	0	0	0	25	1	7	0	25	1	7
T032	2	0	0	0	1	85	2	1	0	2	1	0	0	0	0	1	1	15	0	15	1	13	1	13
T033	2	0	0	0	1	34	3	1	1	3	1	1	0	1	1	1	1	8	0	8	1	6	1	6
T034	1	0	0	0	0	83	3	0	1	3	1	0	0	0	0	0	0	27	0	27	0	27	0	27
T035	2	0	0	0	0	80	3	0	1	3	1	1	0	0	0	1	1	9	0	9	1	8	1	8
T036	1	0	0	0	0	71	3	0	0	1	0	0	0	0	0	0	0	29	0	29	0	29	0	29
T037	2	0	0	0	0	64	3	1	1	2	1	0	0	0	0	1	1	10	0	10	1	10	1	10
T038	2	0	0	0	1	78	3	0	1	3	1	0	0	0	0	0	0	31	0	31	0	31	0	20
T039	1	1	120	0	0	57	5	0	1	1	1	0	1	0	0	0	0	21	0	21	0	21	0	21
T040	2	0	0	1	1	53	2	1	1	2	1	0	0	1	0	0	0	26	0	26	0	26	0	26
T041	1	0	0	0	0	63	2	0	1	1	1	0	0	0	0	0	0	3	0	3	0	3	0	3
T042	2	0	0	1	0	71	3	1	0	1	1	0	0	0	0	0	0	17	1	3	0	17	1	3
T043	2	0	0	0	1	65	3	0	1	1	0	0	0	0	0	0	0	26	0	26	0	26	0	26
T044	1	1	136	0	0	64	5	0	0	1	0	0	1	0	0	0	0	53	0	53	0	53	0	53
T045	1	1	25	0	0	69	3	0	0	1	1	0	1	0	0	0	0	35	0	35	0	35	0	35
T046	1	1	96	0	0	53	5	1	1	2	1	0	1	0	0	0	0	37	0	37	0	37	0	37
T047	2	0	0	0	0	73	2	0	0	0	0	0	0	0	0	0	0	48	0	48	0	48	0	48
T048	2	0	0	0	0	60	2	0	1	3	1	0	0	0	0	0	0	47	0	47	0	47	0	47
T049	2	0	0	0	1	77	2	1	1	1	1	0	0	0	0	0	0	35	1	26	0	35	1	26
T050	1	1	84	0	0	62	5	0	0	1	1	0	1	0	0	0	0	150	1	18	0	150	1	18
T051	1	0	0	0	0	73	4	0	0	1	0	0	0	0	0	0	0	72	0	72	0	72	0	72
T052	2	1	120	0	0	66	3	0	1	3	1	0	0	1	0	0	0	122	0	122	0	122	0	122
T053	2	0	0	0	1	72	3	0	0	1	1	0	0	0	0	0	0	120	1	17	0	120	1	17
T054	1	1	360	0	0	65	5	1	0	3	1	0	0	0	0	0	0	65	0	65	0	65	0	65
T055	2	0	0	0	0	73	5	0	0	1	0	0	0	0	0	1	0	124	0	124	0	124	0	124
T057	2	0	0	1	1	62	2	0	0	1	0	0	0	0	0	0	0	94	0	94	0	94	0	94
T060	2	1	12	0	0	66	5	1	1	1	1	0	0	0	0	1	1	96	1	40	1	90	1	40
T061	2	0	0	0	0	59	1	1	0	2	1	0	0	0	0	1	1	94	1	66	1	87	1	66
T062	2	0	0	0	0	74	2	1	0	3	1	0	1	0	0	1	1	80	0	69	1	72	1	72
T063	1	0	0	0	1	65	5	0	0	1	1	0	0	0	0	1	1	32	0	32	1	27	1	27
T064	2	0	0	0	0	54	2	1	1	3	1	0	0	0	0	1	1	17	0	17	1	10	1	10
T065	1	1	36	1	1	55	5	0	0	3	1	0	0	0	0	1	1	50	1	40	1	44	1	40
T066	2	1	60	0	0	60	3	0	0	2	1	0	0	0	0	0	0	155	1	5	0	155	1	5
T067	2	1	12	0	0	59	2	0	0	2	1	0	0	0	0	0	0	110	0	110	0	110	0	100
T069	2	0	0	1	1	61	1	0	0	3	1	0	0	1	0	1	1	26	0	26	1	15	1	15
T070	1	0	0	0	1	72	2	1	0	1	1	0	0	0	0	0	0	60	0	60	0	60	0	60
T071	2	1	12	1	1	62	2	0	0	2	1	0	0	0	0	0	0	90	0	90	0	90	0	90
T072	2	0	0	0	0	73	3	1	0	2	1	0	0	0	0	1	1	33	0	33	1	27	1	27
T073	2	1	24	0	0	62	1	0	0	3	0	0	0	0	0	1	1	42	0	42	1	35	1	35
T074	2	0	0	0	0	74	3	1	0	1	0	0	0	0	0	1	1	55	0	55	1	43	1	43
T075	2	1	35	0	0	58	2	0	0	1	0	0	0	0	0	0	0	100	0	100	0	100	0	100
T076	2	1	96	0	0	59	3	0	0	1	1	0	0	0	0	0	0	71	0	71	0	71	0	71
T077	1	1	12	0	0	67	3	1	0	1	1	0	1	0	0	0	0	79	1	6	0	79	1	6
T078	2	1	120	0	0	70	3	0	0	1	0	0	0	0	0	0	0	133	1	6	0	133	1	6
T079	2	1	12	0	0	70	2	0	1	2	1	0	0	0	0	0	0	100	0	100	0	100	0	100
T080	2	0	0	0	1	75	3	0	0	3	1	0	0	0	0	1	1	25	0	25	1	24	1	24
T081	1	0	0	0	0	63	1	0	0	1	1	0	0	0	0	0	0	18	1	18	0	18	1	18
T082	2	0	0	0	0	62	3	1	0	1	0	0	1	0	0	0	0	137	1	6	0	137	1	6
T083	2	0	0	0	0	61	2	1	0	1	0	0	0	0	0	1	1	27	0	27	1	24	1	24
T085	2	0	0	0	0	71	3	0	0	2	1	0	0	0	0	0	0	135	0	135	0	135	0	135
T087	2	0	0	1	1	70	2	0	0	1	1	0	0	0	0	0	0	81	0	81	0	81	0	81
T088	2	0	0	0	1	58	3	0	0	3	1	0	0	1	0	0	0	25	1	9	0	25	1	9
T089	1	1	24	0	0	55	3	0	0	1	0	0	0	0	0	0	0	168	0	168	0	168	0	168
T091	2	0	0	1	1	68	3	1	0	1	0	0	0	0	0	0	0	85	0	85	0	85	0	85
T093	1	1	120	0	0	54	3	0	1	2	1	0	1	0	0	0	0	99	1	29	0	99	1	29
T094	2	0	0	0	0	65	3	1	0	2	1	0	0	0	0	0	0	84	0	84	0	84	0	84
T095	1	1	24	1	1	58	2	0	0	1	1	0	0	0	0	0	0	150	0	150	0	150	0	150
T096	1	1	360	0	0	64	3	0	0	2	1	0	0	0	0	1	0	96	0	96	0	96	0	96
T097	2	1	72	0	0	66	2	1	0	2	1	0	0	0	0	1	1	107	1	35	1	89	1	35
T098	2	0	0	0	0	69	2	0	0	3	1	0	0	0	0	1	1	27	0	27	1	24	1	24
T099	1	1	12	0	1	55	5	0	0	2	1	0	0	0	0	0	0	110	0	110	0	110	0	110
T100	1	1	84	0	0	67	5	0	0	1	0	0	0	0	0	1	1	69	1	31	1	59	1	31
T101	2	0	0	0	1	70	3	1	0	2	1	0	1	0	0	1	1	24	1	7	1	20	1	7
T104	2	0	0	0	0	82	3	0	0	4	1	2	0	0	0	1	1	60	0	60	1	47	1	47
T105	1	1	120	0	0	63	5	0	0	2	1	0	1	0	0	0	0	129	0	129	0	129	0	129
T106	1	1	12	0	0	66	3	0	0	1	1	0	0	0	0	1	1	12	0	12	1	9	1	9
