# Supplementary material for: Aristolochic acid mutational signature defines the low-risk subtype in upper tract urothelial carcinoma
Source: Theranostics. 2020 Mar 4;10(10):4323–33. doi: 10.7150/thno.43251 (PMC7150494; doi:10.7150/thno.43251)
Supplement: Supplementary file 3 — Supplementary file 2. [file thnov10p4323s3.xlsx]

## Sheet: 90UTUC_signature_matrix
sig	T001	T002	T003	T004	T005	T006	T007	T009	T010	T011	T013	T014	T015	T016	T017	T019	T020	T021	T022	T023	T025	T026	T027	T028	T031	T032	T033	T034	T035	T036	T037	T038	T039	T040	T041	T042	T043	T044	T045	T046	T047	T048	T049	T050	T051	T052	T053	T054	T055
Signature.1	4941.16	3736.09	0	4678.01	3748.82	1165.43	899.37	5282.94	5107.09	4294.82	3771.56	5195.06	4765.25	4910.75	3774.05	4256.44	5208.94	5117.22	5263.78	5393.79	5067.56	4345.62	3593.18	5055.18	4973.51	3558.63	4978.67	3864.4	5100.27	4907.68	5040.39	4493.19	80.4912	3241	3391.96	4739	5012.92	4043.24	2805.81	0	3334.52	2507.71	5409.11	3922.59	3671.54	4083.76	3662.42	3583.45	3387.19
Signature.2	24.2684	1557.22	0	0	2477.28	1417.88	0	105.873	0	493.349	2053.38	8.17273	123.801	0	56.5243	476.559	0	0	715.327	0	463.698	247.706	104.49	0	0	952.909	0	0	109.651	0	0	4.49684	0	269.076	402.057	87.1727	0	0	334.721	0	333.005	154.576	0	50.1337	0	0	67.9662	37.2061	103.881
Signature.3	0	0	0	0	0	0	0	14.9581	0	72.2367	0	185.715	0	74.2997	0	0	0	0	133.858	0	0	189.516	323.87	0	0	0	0	0	0	0	54.6878	214.381	0	1732.72	0	0	0	0	0	0	1520.44	25.6965	0	3259.05	0	2810.96	2251.72	1134.65	3046.78
Signature.4	0	0	0	0	0	0	0	0	0	0	0	0	0	0	0	0	0	0	0	0	0	0	0	0	0	0	0	0	0	0	0	0	0	0	0	0	0	0	0	0	0	0	0	0	0	0	0	0	0
Signature.5	2953.93	4461.09	0	3940.64	3183.27	7060.29	0	3375.62	3204.69	2293.52	4255.76	2476.85	2657.94	2437.99	2407.53	6119.18	3656.01	3515.39	2395.69	1977.86	3243.89	1670.05	1495.65	3116.46	3002.34	4540.18	2759.62	0	3915.49	1130.29	2722.58	2847.98	1189.77	1714.44	6381.74	3448.87	2059.67	0	2705.99	0	3108.6	2571.04	3826.89	440.028	0	0	0	0	0
Signature.6	0	0	0	0	0	0	0	0	0	0	0	0	0	0	0	0	0	0	0	0	0	0	0	0	0	0	0	0	0	0	0	0	0	0	0	0	0	0	0	0	0	0	0	0	0	0	101.516	0	0
Signature.7	0	0	0	0	0	0	0	0	0	0	0	0	0	0	0	0	0	0	0	0	0	0	0	0	0	0	0	0	0	0	0	0	0	0	0	0	0	0	0	0	0	0	0	0	0	0	0	0	0
Signature.8	0	0	3994.06	0	0	2682.78	0	0	0	0	0	0	0	0	0	0	0	0	0	0	0	0	0	0	0	0	0	0	0	0	0	0	4894.63	0	0	0	0	0	0	7880.56	0	0	0	0	0	0	0	0	0
Signature.9	0	0	5449.45	0	0	1512.24	3234.34	0	0	0	0	0	0	0	0	0	0	0	0	0	0	0	0	0	0	0	0	48.5592	0	0	0	0	4581.77	0	0	0	0	0	0	11191.6	0	0	0	0	0	0	0	0	0
Signature.10	0	0	0	0	0	0	0	0	0	0	0	0	0	0	0	0	0	0	0	0	0	0	0	0	0	0	0	0	0	0	0	0	0	0	0	0	0	0	0	0	0	0	0	0	0	0	0	0	0
Signature.11	0	0	0	0	0	0	0	0	0	0	0	0	40.3434	0	0	0	0	0	0	129.244	0	0	200.898	0	0	0	0	0	0	0	112.033	0	0	0	0	0	0	0	0	0	29.0997	77.0252	0	441.681	0	133.467	250.437	53.4328	352.623
Signature.12	0	0	0	0	0	0	0	0	0	0	0	0	0	0	0	0	0	0	0	0	0	0	0	0	0	0	0	0	0	0	0	0	0	0	0	0	0	0	0	0	0	0	0	3303.09	0	1760.18	1478.95	0	4518.91
Signature.13	219.651	2964.51	428.681	175.509	2262.25	1269.01	29.1213	237.787	195.265	826.874	3300.27	174.478	130.408	168.06	262.769	755.001	153.122	280.153	626.126	124.535	715.277	516.47	336.346	192.147	167.26	825.949	213.948	0	357.234	207.972	241.885	196.381	518.407	403.617	624.043	191.947	213.471	222.515	519.657	0	426.739	99.1311	127.992	0	58.8551	12.7349	0	143.709	0
Signature.14	0	0	0	0	0	0	0	0	0	0	0	0	0	0	0	0	0	0	0	0	0	0	0	0	0	0	0	0	0	0	0	0	0	0	0	0	0	0	0	0	0	0	0	0	0	0	0	0	0
Signature.15	0	0	0	0	0	0	0	0	0	0	0	0	0	0	0	0	0	0	0	0	0	0	0	0	0	0	0	0	0	0	0	0	0	0	0	0	0	0	0	0	0	0	0	0	0	0	0	0	167.985
Signature.16	5912.14	4572.94	9997.11	5293.04	4044.41	9222.87	13886.9	6807.15	6078.54	4858.26	4776.73	6143.69	5439.84	5740.69	5724.11	6467.47	7203.64	5271.63	6503	9135.81	6059.36	5372.77	4895.04	5475.81	5901.64	4257.68	6168.53	12371.2	5973.76	9836.03	6169.21	4625.11	8731.21	4740.48	3951.61	5112.07	7036.75	8215.9	5388.51	8269.85	3566.12	2445.67	7672.29	4853.49	12922.3	3269.95	2527.34	3672.18	1582.48
Signature.17	0	0	0	0	0	0	0	0	0	0	0	0	0	0	0	0	0	0	0	0	0	0	0	0	0	0	0	0	0	0	0	0	0	0	0	0	0	0	0	0	0	0	0	0	0	0	0	0	244.084
Signature.18	0	0	0	0	0	0	0	0	0	0	0	0	0	0	0	0	0	0	0	0	0	0	0	0	0	0	0	0	0	0	0	0	0	0	0	0	0	0	0	0	0	0	0	0	0	0	0	0	0
Signature.19	667.403	185.108	0	546.358	0	0	0	498.071	397.216	717.077	54.2926	703.723	694.371	321.969	0	130.879	307.696	480.877	636.657	213.407	739.059	409.398	392.354	486.382	441.421	300.922	421.515	0	321.819	235.815	831.581	477.699	0	456.123	0	406.569	809.615	615.103	0	0	472.007	216.698	397.921	0	0	496.093	182.224	357.259	0
Signature.20	627.252	182.911	0	495.209	492.781	0	0	779.522	558.837	469.344	112.032	528.761	559.427	432.298	171.476	0	644.932	632.977	667.168	355.578	602.683	549.155	387.427	536.559	615.09	0	622.596	0	647.758	0	457.9	460.663	0	832.25	0	773.991	548.226	69.7356	0	0	435.755	242.123	516.223	0	0	0	44.6432	379.006	0
Signature.21	0	0	0	0	0	0	0	0	0	0	0	0	0	0	0	0	0	0	0	0	0	0	0	0	0	0	0	0	0	0	0	0	0	0	0	0	0	0	0	0	0	0	0	729.719	0	0	0	0	603.477
Signature.22	0	4108.85	106000	1172.91	1199.49	97455.4	89828.9	0	0	0	5143.54	0	0	335.498	5577.83	12687.6	1396.53	0	0	4651.35	0	0	854.818	0	0	6143.4	0	28701.7	3094.61	15366	0	0	108020	2176.14	13198.4	0	702.83	17939.9	13331.2	207373	0	0	5748.83	15561.5	52992.1	1143.64	0	8643.58	544.948
Signature.23	0	2.38958	0	0	0	0	0	0	0	0	0	0	134.088	14.1209	39.7119	0	0	74.1849	0	0	0	0	0	0	0	0	0	0	0	0	0	0	0	0	0	0	0	0	0	0	0	0	0	0	0	0	129.207	273.43	0
Signature.24	0	0	0	0	0	0	0	0	0	0	0	0	0	0	0	0	0	0	0	0	0	0	0	0	0	0	0	0	0	0	0	0	0	0	0	0	0	0	0	0	0	0	0	0	0	0	0	0	0
Signature.25	0	0	0	0	0	1600.06	0	0	0	0	0	0	0	0	0	7.01473	0	0	0	0	0	0	0	0	0	1383.44	0	0	0	0	0	0	0	55.5248	0	0	0	0	0	0	0	0	0	0	0	0	0	201.879	0
Signature.26	1210.65	764.509	0	1101.65	916.502	0	0	1271.56	1304.81	1102.15	523.615	1495.83	1323.73	1014.08	880.514	263.629	1315.09	1669.24	1355.66	805.717	1597.86	1162.09	782.221	1525.72	1276.61	497.957	1308.41	591.953	1168.06	1422.18	1293.68	809.294	0	984.488	410.625	1505.51	986.335	897.538	270.352	0	670.252	620.635	1063.41	195.034	233.04	1350.68	1063.01	1336.34	648.148
Signature.27	24.0258	1014.22	22224.7	169.98	164.481	17465.1	19241.4	0	0	0	979.05	0	0	51.6227	1035.79	2603.19	408.375	0	0	1716.89	0	0	260.739	0	0	1371.09	0	6153.56	520.658	2967.85	0	0	22024.2	357.803	2520.52	0	251.665	2356.84	2794.14	44764.9	14.3282	0	1273.11	2948.09	7180.52	143.915	0	456.595	109.853
Signature.28	0	0	0	0	0	0	0	0	0	0	0	0	0	0	0	0	0	0	0	0	0	0	0	0	0	0	0	0	0	0	0	0	0	0	0	0	0	0	0	0	0	0	0	0	0	0	0	0	0
Signature.29	0	0	0	0	0	0	0	0	0	0	0	0	0	0	0	0	0	0	0	0	0	0	0	0	0	0	0	0	0	0	0	0	0	0	0	0	0	0	0	0	0	0	0	0	0	0	0	0	0
Signature.30	1130.39	693.845	0	969.556	904.53	0	0	1541.84	1306.43	812.338	873.577	1151.15	794.58	1250.4	913.046	649.196	892.717	1258.45	1086.74	566.545	1038.03	1577.5	701.276	1264.57	1209.67	1134.71	1305.85	0	984.037	693.449	1055.07	1055.39	0	477.788	291.562	997.647	998.462	928	312.317	0	693.641	352.634	925.017	23.8343	0	893.145	656.7	693.429	0
[truncated: 41 more columns]

## Sheet: 90UTUC_96trinucleotide
sig	T001	T002	T003	T004	T005	T006	T007	T009	T010	T011	T013	T014	T015	T016	T017	T019	T020	T021	T022	T023	T025	T026	T027	T028	T031	T032	T033	T034	T035	T036	T037	T038	T039	T040	T041	T042	T043	T044	T045	T046	T047	T048	T049	T050	T051	T052	T053	T054	T055
A[C>A]A	91	95	224	107	87	224	159	128	108	94	118	122	92	89	82	126	113	101	110	148	110	104	67	90	109	114	115	131	110	121	115	97	242	104	105	98	99	97	99	346	119	83	138	151	136	118	83	80	121
A[C>A]C	144	136	269	151	145	368	250	154	157	129	123	172	147	133	117	213	146	171	159	184	158	140	114	136	157	154	173	174	156	167	159	144	349	178	148	161	167	133	122	477	153	94	187	144	180	102	97	129	91
A[C>A]G	55	31	92	53	37	92	64	57	64	45	35	52	51	41	47	51	57	54	61	47	45	59	36	66	46	34	52	52	66	42	52	47	101	49	53	32	47	54	31	99	52	39	58	55	42	51	47	48	33
A[C>A]T	83	73	156	100	73	154	133	107	91	79	83	81	72	78	70	87	113	90	92	116	84	77	59	83	80	90	76	80	105	92	92	80	143	109	90	83	91	76	78	223	103	49	110	97	90	83	65	82	69
C[C>A]A	115	90	559	113	110	511	343	121	130	104	133	110	95	116	109	183	118	107	124	125	103	93	99	107	96	158	102	174	137	163	104	103	468	170	143	107	94	194	94	880	128	52	146	190	373	113	98	108	72
C[C>A]C	128	115	526	133	107	616	383	152	134	109	115	125	114	119	100	171	130	106	124	132	127	88	99	119	108	149	103	177	122	164	120	128	569	199	137	138	116	204	139	777	116	63	162	264	341	123	114	139	170
C[C>A]G	31	39	103	26	37	100	83	40	38	32	27	39	38	32	32	48	42	41	49	41	39	28	30	44	43	35	31	55	26	56	41	38	93	41	30	36	42	57	35	168	26	15	39	55	91	45	30	39	36
C[C>A]T	95	101	429	97	88	454	270	116	88	80	99	81	91	81	90	124	109	93	105	121	98	86	81	73	85	117	79	175	111	117	86	73	473	216	140	89	93	126	102	724	90	51	143	197	291	88	78	109	66
G[C>A]A	117	107	203	112	103	205	144	122	111	98	115	118	118	115	81	121	123	118	123	126	117	122	77	111	99	137	122	130	120	116	120	105	215	118	136	113	131	108	87	242	127	54	130	91	148	84	62	82	77
G[C>A]C	150	120	264	154	130	337	238	160	147	115	133	143	143	133	126	174	181	175	160	147	169	122	104	164	152	156	170	158	164	169	165	122	291	123	142	145	160	165	107	417	142	73	189	149	226	105	98	107	95
G[C>A]G	48	35	56	45	48	69	72	66	47	33	50	51	45	49	47	51	58	61	42	71	57	45	31	50	55	46	54	55	56	54	52	46	66	34	52	60	49	57	47	89	46	28	56	63	79	47	57	49	38
G[C>A]T	85	61	107	79	63	139	98	95	90	70	71	80	80	66	65	94	96	86	88	66	92	60	59	67	76	69	94	109	90	97	75	62	131	85	79	68	81	81	54	169	75	55	93	57	79	43	51	53	43
T[C>A]A	104	396	418	108	263	468	233	145	119	146	283	95	109	106	97	186	114	104	145	122	142	112	109	120	106	157	99	161	120	132	98	130	404	181	141	119	124	138	135	549	150	67	131	187	237	102	91	90	104
T[C>A]C	103	188	556	127	169	521	365	143	115	110	217	104	113	98	112	178	140	136	145	108	145	83	105	95	107	146	99	207	115	154	124	116	508	165	149	102	118	149	143	822	130	73	145	182	373	85	70	106	60
T[C>A]G	29	44	80	37	54	83	61	29	43	36	35	43	28	21	21	48	54	45	46	36	32	41	16	44	36	34	37	51	34	34	35	31	80	31	32	40	30	43	36	114	37	12	29	46	70	31	30	24	21
T[C>A]T	130	186	451	91	177	388	279	126	108	105	171	107	124	103	96	189	140	96	127	142	128	101	98	103	114	114	109	186	135	150	92	101	402	153	141	127	96	141	121	635	121	84	140	111	303	93	55	82	56
A[C>G]A	110	103	130	118	72	143	87	123	99	93	112	121	111	112	86	102	128	113	118	101	118	111	79	117	94	104	109	104	103	102	107	98	127	102	113	105	100	81	80	141	90	51	117	154	100	121	84	76	132
A[C>G]C	84	85	98	75	63	128	90	100	83	71	63	93	82	58	73	80	73	88	91	91	86	69	65	101	76	62	90	86	84	81	74	73	131	63	69	69	79	78	60	145	84	45	93	177	78	100	63	62	122
A[C>G]G	30	47	47	32	27	63	54	42	40	32	42	43	41	46	35	42	47	29	46	35	47	37	23	40	54	46	41	40	42	38	46	40	34	34	37	42	48	59	30	59	40	17	45	88	60	57	48	49	79
A[C>G]T	139	113	117	124	104	175	141	152	133	114	115	148	116	121	99	139	153	118	130	139	141	117	92	133	142	103	141	106	119	105	155	130	158	100	118	153	139	119	67	192	143	93	157	139	103	104	91	83	96
C[C>G]A	79	79	128	78	60	170	129	105	106	78	82	77	80	90	72	95	85	94	72	95	94	93	62	84	87	88	83	88	99	82	73	88	115	75	70	73	75	92	64	183	98	45	89	55	110	68	52	69	51
C[C>G]C	103	110	209	106	90	277	196	146	108	90	113	142	107	116	86	112	116	119	114	104	127	104	102	107	119	110	100	128	139	146	139	110	227	84	106	99	120	113	71	298	101	64	122	95	167	76	64	90	56
C[C>G]G	34	29	62	37	28	71	65	42	37	39	31	37	36	28	28	45	27	30	38	42	44	31	26	42	30	33	35	39	44	45	49	41	55	30	28	33	35	44	29	79	38	17	43	24	55	28	26	34	31
C[C>G]T	138	142	255	154	133	296	223	181	151	136	161	144	138	125	119	165	156	134	178	175	147	127	132	149	152	146	189	134	139	172	162	132	224	143	157	157	145	156	105	368	143	67	194	87	199	118	97	104	81
G[C>G]A	83	66	88	58	39	68	65	70	80	61	48	76	53	68	69	78	65	71	60	65	65	59	49	74	65	49	70	67	60	55	68	56	73	66	56	52	76	60	42	83	57	39	73	79	70	87	58	49	67
G[C>G]C	96	85	111	91	59	116	117	147	96	87	100	104	99	82	78	99	96	99	103	101	97	82	76	109	105	102	102	92	98	91	98	78	109	76	89	91	91	92	78	151	87	62	122	160	114	128	79	91	147
G[C>G]G	26	23	27	30	21	48	29	31	35	21	30	33	29	23	21	27	34	32	31	26	27	27	17	32	27	14	26	22	20	32	30	23	34	27	19	26	35	25	15	39	23	14	26	76	29	42	37	41	85
G[C>G]T	96	88	100	97	66	111	88	103	110	94	100	111	100	96	92	106	98	128	93	120	111	92	76	94	121	90	105	89	93	101	116	86	111	79	86	95	92	81	56	121	88	48	105	104	103	77	87	76	101
T[C>G]A	122	893	345	111	741	563	282	145	118	271	935	117	85	105	126	314	120	145	233	118	237	190	161	115	103	325	103	138	153	160	104	104	316	191	246	98	127	133	192	241	164	79	106	123	170	116	80	111	86
T[C>G]C	129	381	287	110	298	387	228	160	116	191	424	137	100	113	124	199	127	121	170	125	178	157	114	122	119	184	99	152	150	135	123	120	278	134	143	125	101	123	148	268	146	56	127	157	162	114	90	83	150
T[C>G]G	39	87	54	43	100	90	49	50	41	48	78	54	38	39	40	45	33	49	46	49	54	50	35	55	41	53	38	39	32	50	39	39	73	48	50	35	44	46	45	84	47	24	42	42	58	49	36	37	55
T[C>G]T	235	1226	559	223	1019	935	458	252	233	453	1437	227	213	205	242	469	244	256	455	267	475	336	236	225	222	498	256	262	312	301	282	199	607	324	394	227	251	272	355	435	343	114	267	220	338	173	138	185	122
A[C>T]A	568	488	627	538	451	812	605	662	599	472	468	533	497	506	445	551	580	577	573	567	580	502	372	573	580	524	556	534	538	542	557	466	741	389	477	513	534	454	372	1019	406	271	630	387	500	420	348	344	262
A[C>T]C	319	292	386	311	236	545	339	338	357	267	292	302	312	324	243	318	318	364	313	335	326	316	265	311	315	283	320	300	308	315	310	265	456	204	259	337	303	279	214	625	227	160	372	300	356	228	215	260	192
A[C>T]G	924	721	808	934	706	1010	905	1029	937	807	762	991	911	919	725	871	974	956	1002	990	962	821	657	946	947	737	938	857	1006	965	913	833	889	683	768	894	966	769	598	1290	632	470	1037	718	845	721	585	621	511
A[C>T]T	376	281	298	338	255	405	321	388	339	287	273	385	349	329	307	383	396	360	368	363	359	349	291	355	389	296	377	329	343	363	384	318	355	285	337	337	348	345	222	467	287	182	370	379	323	318	267	245	261
C[C>T]A	328	384	1052	379	349	1460	833	436	399	353	403	401	356	372	340	536	407	399	424	411	395	392	299	390	400	433	406	443	421	467	392	357	1218	300	389	378	409	533	341	2132	286	200	462	481	742	331	257	307	235
C[C>T]C	349	293	1021	309	256	1198	818	390	333	288	328	358	350	309	317	415	341	347	337	341	357	311	262	339	315	385	319	413	345	424	378	295	1118	278	369	282	360	436	315	1925	238	177	403	431	703	294	257	334	241
C[C>T]G	773	633	909	709	569	1120	856	772	771	633	601	778	707	700	606	793	822	795	771	834	783	688	522	780	743	654	730	715	811	812	794	721	996	512	617	729	782	746	486	1575	518	372	896	713	957	622	560	686	558
C[C>T]T	471	421	766	464	350	959	632	498	473	425	400	470	455	422	350	544	471	481	480	490	516	407	365	455	451	447	463	489	502	504	501	411	789	387	413	441	487	498	343	1296	378	234	514	424	633	353	321	398	275
G[C>T]A	300	287	271	304	248	446	370	333	277	266	248	322	254	245	220	325	319	300	308	314	317	275	207	296	287	272	325	262	358	316	288	266	414	251	266	289	300	253	199	542	235	156	318	301	282	230	207	220	191
G[C>T]C	327	282	380	303	260	506	352	381	304	237	243	328	328	297	264	321	352	355	349	297	335	291	230	325	315	274	302	311	300	364	335	267	443	225	282	318	312	304	229	767	277	155	366	285	365	236	228	259	213
G[C>T]G	603	485	491	584	452	703	594	632	603	542	501	610	569	561	464	559	622	638	591	585	615	494	459	620	586	502	582	558	594	635	622	476	601	402	483	594	529	542	399	1054	450	329	667	580	636	495	453	453	491
G[C>T]T	326	263	302	315	246	341	288	354	321	294	273	314	330	285	231	305	339	329	329	341	326	258	220	304	317	277	306	288	307	331	324	256	311	230	207	307	336	274	219	444	235	160	380	247	251	265	191	220	212
T[C>T]A	385	1328	858	331	1654	1692	600	475	373	608	1626	378	375	368	374	703	375	364	720	361	616	531	338	348	365	885	384	392	447	466	356	325	924	425	572	397	377	408	498	803	431	217	403	345	413	263	241	285	217
T[C>T]C	278	382	506	292	431	713	423	329	269	252	459	276	254	258	225	337	291	306	320	301	316	264	229	284	268	348	280	320	293	306	316	255	493	259	267	261	268	285	234	789	275	156	306	280	374	220	204	197	171
T[C>T]G	546	564	509	478	631	684	549	611	636	497	554	556	524	560	430	582	601	599	642	611	621	487	421	553	551	508	598	509	561	545	587	518	585	328	435	564	542	520	379	714	404	299	584	419	569	386	442	428	388
T[C>T]T	315	613	493	283	682	842	404	387	327	350	673	325	314	271	271	417	301	300	503	364	456	329	275	313	290	463	296	301	345	327	299	255	510	280	330	274	276	292	301	525	310	217	350	372	337	292	237	224	295
A[T>A]A	101	492	10090	191	172	8587	8365	85	75	60	564	67	64	117	566	1278	279	77	88	702	87	58	149	68	77	733	65	2608	393	1353	70	57	10785	255	1306	63	177	1158	1309	20542	102	44	623	1400	3680	169	51	436	114
A[T>A]C	127	183	2060	147	102	1897	1686	130	149	98	193	109	129	115	187	318	144	141	130	218	129	109	107	118	126	239	111	612	211	362	139	96	2185	133	323	125	144	381	314	4018	95	54	246	354	873	93	87	159	99
A[T>A]G	161	535	10575	299	228	9698	8513	166	180	95	622	142	118	185	617	1423	312	141	153	576	158	118	170	148	135	795	141	2712	475	1465	137	136	11091	281	1434	156	224	1582	1382	21281	115	76	704	1614	4592	197	76	687	114
A[T>A]T	91	139	2542	105	82	2196	2123	91	87	76	186	59	74	80	225	310	123	83	85	260	87	64	83	82	89	228	76	720	173	404	85	80	2599	111	410	73	99	385	405	5100	74	47	232	394	1042	103	69	152	99
C[T>A]A	93	740	15563	232	210	13424	13599	47	96	34	787	52	48	125	851	1901	332	40	60	1015	45	33	227	43	42	985	37	4424	490	2316	37	38	15347	369	1893	45	236	2479	2053	30211	67	31	981	2303	7006	208	33	1015	134
C[T>A]C	68	299	6366	130	137	5659	5236	73	72	39	395	70	61	89	356	835	161	45	73	317	59	52	125	53	48	453	57	1852	266	1043	58	48	6186	215	739	59	119	1224	847	12054	58	39	420	1099	3534	157	50	668	138
C[T>A]G	118	943	20391	356	347	18801	17703	97	136	72	1111	82	73	197	1243	2564	428	74	105	1094	98	58	283	92	68	1341	82	5779	744	3202	78	79	20737	564	2686	93	278	3773	2687	39240	117	48	1284	3131	10796	350	75	1936	220
C[T>A]T	74	334	6395	128	148	5961	5551	69	82	45	381	53	54	97	351	834	178	61	93	395	73	43	108	54	63	445	59	1720	254	922	53	37	6412	202	847	50	122	1116	863	12354	77	32	433	990	2944	132	59	509	89
G[T>A]A	64	351	8823	158	137	8148	6929	51	61	32	478	57	36	82	471	1162	171	47	59	414	45	40	93	50	43	710	53	2242	286	1261	41	46	9083	204	1138	34	92	1171	987	18398	50	26	524	1279	3664	125	29	534	74
G[T>A]C	74	105	1691	85	70	1675	1363	73	63	56	134	74	54	68	142	264	98	64	62	138	70	55	66	65	63	176	52	476	121	273	69	64	1770	110	279	50	67	309	239	3523	57	38	163	321	889	73	26	182	45
G[T>A]G	90	292	6974	201	127	7351	5270	92	93	63	379	75	65	107	420	1019	168	71	79	235	74	76	96	83	83	634	74	1663	272	1038	76	62	7196	210	910	78	134	1142	781	14824	81	41	497	1255	3452	133	65	621	119
G[T>A]T	62	114	1869	67	69	1794	1485	65	55	57	110	67	64	69	127	309	91	60	62	152	61	45	59	55	54	184	69	561	113	332	48	47	1921	95	284	63	62	294	277	3811	62	37	176	275	888	60	36	145	48
T[T>A]A	67	433	9005	150	160	7798	7666	49	85	41	478	43	46	77	503	1170	219	46	67	586	42	39	126	32	41	640	56	2641	347	1299	43	38	8978	223	1192	34	121	1183	1131	17600	69	27	566	1156	3681	126	42	460	138
T[T>A]C	53	183	3366	98	71	3100	2809	58	61	41	202	35	48	69	192	459	109	46	54	212	64	38	73	47	46	289	57	910	145	538	56	50	3460	117	476	42	75	559	472	6528	58	27	241	529	1618	89	38	250	48
T[T>A]G	85	368	8416	169	135	7746	6905	66	86	44	489	56	52	76	462	1081	204	58	61	451	43	45	111	60	54	539	61	2334	306	1244	52	48	8597	216	1069	60	137	1332	1164	16050	59	35	520	1248	3899	143	43	531	87
T[T>A]T	91	211	3819	110	103	3522	3273	90	86	54	286	75	77	97	264	523	166	73	75	319	81	59	98	58	68	300	65	1173	197	609	71	76	3883	144	520	90	117	597	502	7502	74	42	292	537	1618	94	61	247	46
A[T>C]A	719	722	4181	719	598	3880	4151	800	716	599	738	725	656	670	826	1152	938	695	730	1106	714	615	561	685	736	778	722	2017	811	1421	723	563	4001	629	949	645	808	1251	935	7257	484	329	1060	1014	2539	518	378	601	536
A[T>C]C	237	227	330	232	218	367	353	279	282	196	212	266	240	241	205	263	274	239	243	255	245	232	189	287	277	202	255	255	271	266	247	192	322	206	228	251	263	249	173	467	194	133	289	328	292	247	181	184	264
A[T>C]G	644	537	1143	672	485	1287	1159	728	688	537	588	674	619	550	580	758	738	721	683	715	763	520	460	666	673	554	679	860	699	795	666	545	1110	494	591	715	631	626	505	1882	453	315	823	414	862	366	309	381	285
A[T>C]T	608	529	763	582	410	758	705	681	611	486	477	641	574	542	447	597	645	617	645	649	643	543	434	628	578	495	605	583	603	666	630	493	777	400	513	605	614	437	404	1107	454	327	691	538	588	420	375	359	383
C[T>C]A	227	254	842	259	198	878	904	260	246	199	237	263	207	207	242	306	281	278	269	331	242	186	206	231	258	232	244	540	268	443	244	208	832	223	254	233	243	365	211	1535	181	122	298	467	580	284	236	225	316
C[T>C]C	169	158	276	186	140	252	221	199	185	123	149	189	162	155	162	191	181	165	178	188	224	157	159	166	169	154	179	202	166	195	190	145	232	152	156	171	164	171	124	300	131	92	175	659	238	367	291	181	723
C[T>C]G	332	286	425	325	259	479	461	392	343	295	269	348	337	320	264	333	402	348	360	360	349	298	265	352	344	288	361	399	409	380	328	261	495	264	301	366	338	332	238	692	289	193	373	208	417	239	217	243	162
C[T>C]T	240	218	383	215	181	402	321	301	247	234	177	235	228	222	210	283	283	268	252	246	285	210	168	235	251	208	262	278	256	291	267	204	349	208	213	229	230	256	173	562	182	126	233	558	356	353	264	197	527
G[T>C]A	258	258	708	253	215	758	656	297	280	230	206	267	266	250	238	316	302	284	293	297	298	226	182	264	253	271	252	380	292	373	251	218	749	256	296	260	247	330	244	1375	187	128	318	508	520	316	245	230	432
G[T>C]C	143	115	202	157	108	191	221	150	172	124	130	165	146	117	121	127	161	151	141	157	175	123	110	164	146	109	156	179	148	173	144	136	213	130	132	153	132	122	112	291	100	86	184	421	202	273	166	120	430
G[T>C]G	258	211	348	278	233	365	333	283	260	241	210	282	228	243	194	276	300	307	252	252	283	255	170	258	238	203	278	255	296	306	248	187	319	216	203	262	254	253	198	568	174	150	309	177	336	167	164	203	136
G[T>C]T	264	212	293	223	210	367	354	275	261	186	214	261	230	209	215	241	289	274	268	258	288	227	164	277	253	217	262	291	252	295	268	213	346	193	237	283	245	188	164	475	174	139	265	484	295	268	209	203	558
T[T>C]A	219	194	429	169	140	456	437	221	218	171	191	207	209	176	177	227	249	220	223	245	224	164	144	200	192	197	218	309	227	264	217	175	489	212	190	196	201	191	174	722	151	114	263	357	369	238	165	167	289
T[T>C]C	121	101	180	112	99	163	155	139	118	111	92	129	111	117	97	131	132	134	117	135	133	104	71	143	128	99	124	130	142	142	132	103	142	116	109	124	122	106	91	239	115	77	132	249	154	159	145	119	195
T[T>C]G	235	171	209	196	157	254	246	231	219	177	198	224	212	217	158	201	236	220	206	219	210	190	144	239	203	157	214	207	231	234	203	182	238	169	166	207	228	196	143	322	149	118	228	170	223	135	121	169	111
T[T>C]T	208	195	265	235	185	314	288	262	235	206	190	263	223	249	184	250	283	227	249	252	278	188	171	233	255	206	223	254	242	263	260	193	317	202	171	217	259	195	169	439	160	136	288	276	266	193	175	133	261
A[T>G]A	52	69	525	52	42	322	392	67	57	48	68	71	52	51	58	103	66	71	69	89	52	55	35	52	51	70	40	163	92	126	66	53	382	51	93	50	58	99	74	831	30	32	81	107	189	72	50	50	71
A[T>G]C	38	38	80	36	30	76	87	48	49	39	42	54	43	37	35	54	47	36	52	51	44	37	36	40	50	38	35	68	63	54	38	46	83	38	39	50	43	36	30	140	38	19	55	93	50	59	45	45	74
A[T>G]G	121	113	442	123	87	274	296	145	116	92	126	119	126	113	118	127	121	137	128	114	136	104	89	138	125	119	126	179	150	161	127	105	310	109	138	132	107	130	88	623	104	46	176	196	221	134	97	91	145
A[T>G]T	62	71	136	73	45	119	94	93	66	51	64	85	64	80	50	71	77	74	73	85	86	60	39	58	66	57	74	81	67	89	68	59	116	67	77	64	51	68	58	180	44	40	77	85	59	56	36	44	58
C[T>G]A	41	47	446	52	52	341	363	51	46	23	56	53	39	45	53	95	61	38	30	62	42	37	29	45	40	69	42	151	69	106	43	34	355	40	85	35	55	94	74	715	38	25	62	77	201	31	26	63	33
C[T>G]C	79	50	207	60	46	178	176	82	65	54	71	66	62	67	65	71	55	65	65	73	68	48	53	77	64	71	55	72	76	93	84	49	187	73	81	71	65	102	56	310	52	29	75	46	121	46	41	58	35
C[T>G]G	111	114	769	107	102	469	621	129	119	103	128	104	112	110	104	201	141	117	115	157	115	105	86	108	120	132	110	241	140	204	125	92	549	113	180	109	114	191	141	1077	120	65	171	102	396	61	63	107	54
C[T>G]T	90	70	185	101	88	168	201	106	97	78	83	85	98	117	79	100	102	91	99	109	102	89	68	63	104	93	79	126	87	105	89	101	168	77	108	85	78	92	80	314	76	45	108	51	123	55	45	58	36
G[T>G]A	43	29	227	53	35	160	154	47	37	47	30	45	46	31	38	52	40	42	42	35	40	41	27	48	41	51	28	72	39	64	42	36	176	31	46	49	33	50	41	341	31	31	45	93	79	67	48	49	56
G[T>G]C	32	25	69	36	29	59	61	42	35	27	35	36	28	35	20	37	38	31	41	28	27	27	26	33	30	35	39	37	36	48	37	33	58	16	37	27	34	45	30	102	36	20	38	144	44	88	56	45	120
G[T>G]G	100	86	293	110	80	249	228	126	94	90	81	137	113	92	87	123	131	124	95	122	106	84	78	106	107	103	102	146	117	144	107	82	224	93	111	121	92	98	84	478	78	51	122	218	170	140	126	101	203
G[T>G]T	54	38	56	46	43	59	61	53	43	44	44	49	48	44	40	49	50	39	45	52	52	46	37	48	40	48	48	45	49	57	43	36	76	49	42	38	49	44	37	91	40	26	57	81	52	58	41	35	62
T[T>G]A	85	60	382	53	54	273	311	88	68	50	74	71	69	50	60	83	68	70	63	101	66	55	72	70	46	75	65	111	86	115	70	50	266	67	95	64	55	89	79	568	47	43	81	99	141	74	56	66	52
T[T>G]C	62	44	165	63	38	146	113	84	49	47	53	63	53	56	45	67	83	69	66	72	72	51	52	63	77	64	60	62	59	76	44	52	142	65	75	54	63	62	41	230	59	29	70	168	90	84	66	38	166
T[T>G]G	103	80	434	116	87	300	358	113	126	105	87	118	95	109	111	133	136	116	119	139	126	107	79	117	121	114	109	183	119	141	127	91	300	96	112	124	112	134	87	624	93	63	140	155	234	119	75	103	92
T[T>G]T	125	108	184	133	107	193	190	162	143	121	118	141	132	135	119	153	156	156	128	140	170	97	79	147	140	114	163	140	140	134	127	122	192	113	115	151	131	107	101	302	87	76	159	114	134	109	73	91	61
[truncated: 41 more columns]

## Sheet: 3-paired-patients_signature
sig	P1BT	P1BU	P3PU	P3UT	P1PT1	P1PT2	P1RC2	P2PT	P2UU	P1UU
Signature.1	0	0	0	0	637.191	0	0	0	0	0
Signature.2	0	0	0	0	1024.67	0	62.3787	1338.51	148.986	0
Signature.3	0	0	0	0	879.836	0	164.954	0	0	0
Signature.4	0	0	0	0	0	0	160.179	0	0	0
Signature.5	0	0	0	0	0	0	0	0	0	0
Signature.6	0	0	0	0	0	0	3.41486	0	0	0
Signature.7	0	0	0	0	70.065	0	0	0	0	0
Signature.8	12319.3	0	0	14969.6	0	10515.2	584.348	2246.79	1320.37	0
Signature.9	16559.1	5378.15	12072.8	32756.1	302.599	15653.5	228.028	2303.28	956.217	9924.26
Signature.10	0	0	0	0	0	0	0	0	0	0
Signature.11	0	0	0	0	1785.67	0	110.529	0	271.496	0
Signature.12	0	0	0	0	5040.14	0	247.86	0	127.191	0
Signature.13	1266.55	0	0	0	520.882	1352.47	9.21147	1867.99	139.641	0
Signature.14	0	0	0	0	0	0	0	0	0	0
Signature.15	0	0	0	0	0	0	0	0	0	0
Signature.16	13761.1	11002.9	0	0	13649.2	13193.7	171.375	2862.92	2046.13	22667.9
Signature.17	0	0	0	0	0	0	0	0	0	0
Signature.18	0	0	0	0	0	0	183.966	0	461.27	0
Signature.19	0	0	0	0	0	0	0	0	0	0
Signature.20	0	0	0	0	0	0	181.072	0	0	0
Signature.21	0	0	0	0	0	0	0	0	0	0
Signature.22	409835	154387	366473	593076	66632.6	407445	262.373	47078	15737.6	289102
Signature.23	0	0	0	0	0	0	0	0	0	0
Signature.24	0	0	0	0	0	0	0	0	0	0
Signature.25	0	0	0	0	0	0	0	0	0	0
Signature.26	0	0	0	0	0	0	0	0	0	0
Signature.27	49901.8	19776.9	44719.4	89184.1	2611.77	47529.6	91.0292	6244.76	1346.08	26852.4
Signature.28	0	0	0	0	0	0	0	0	0	0
Signature.29	0	0	0	0	0	0	0	0	31.3938	0
Signature.30	0	0	0	0	0	0	0	0	0	0
#P1BT bladder Tumor of P1 in 2015
#P1BU bladder urothelium of P1 in 2015
#P1PT2 renal pelvis Tumor of P1 in 2015
#P1PT1 renal pelvis Tumor of P1 in 2007
#P1RC2 renal cortex of P1 in 2015
#P2PT renal pelvis Tumor of P2 in 2016
#P2UU ureteral urothelium of P2 in 2016
#P3PU Pelvic urothelium of P3 in 2016
#P3UT ureteral Tumor of P3 in 2016

## Sheet: 3-paired_96trinucleotide
sig	P1BT	P1BU	P3PU	P3UT	P1PT1	P1PT2	P1RC2	P2PT	P2UU	P1UU
A[C>A]A	874	327	553	1055	382	832	43	204	272	567
A[C>A]C	927	254	678	1086	186	898	19	171	89	510
A[C>A]G	107	31	63	132	61	99	5	29	28	84
A[C>A]T	562	171	314	649	195	547	7	137	113	280
C[C>A]A	2338	764	1456	2849	583	2282	137	273	190	1739
C[C>A]C	1929	572	1490	2196	361	1899	61	242	108	1364
C[C>A]G	310	106	197	372	114	317	28	48	29	218
C[C>A]T	1484	414	1097	1845	353	1480	75	215	120	1108
G[C>A]A	693	223	389	796	271	675	41	139	129	443
G[C>A]C	737	224	544	810	199	726	4	121	81	453
G[C>A]G	104	36	74	143	59	108	5	32	33	89
G[C>A]T	300	97	176	355	113	290	13	91	85	234
T[C>A]A	1738	752	1420	2257	521	1708	87	433	438	1347
T[C>A]C	1802	610	1287	2080	338	1763	14	298	119	1376
T[C>A]G	177	57	112	200	61	173	4	44	27	123
T[C>A]T	1629	600	960	1955	346	1587	26	310	156	1249
A[C>G]A	251	109	137	265	280	235	20	101	86	219
A[C>G]C	206	71	151	196	126	195	10	48	41	156
A[C>G]G	50	28	37	52	66	49	3	17	17	44
A[C>G]T	301	123	145	322	217	289	16	68	60	209
C[C>G]A	347	133	198	338	127	363	4	84	40	329
C[C>G]C	479	136	298	545	116	463	6	66	44	422
C[C>G]G	124	41	73	133	51	113	1	19	12	128
C[C>G]T	525	164	340	586	127	514	6	93	31	530
G[C>G]A	130	47	65	131	149	125	10	48	51	104
G[C>G]C	250	79	144	307	175	239	4	34	30	187
G[C>G]G	45	26	38	60	55	45	4	19	13	52
G[C>G]T	134	44	67	113	157	115	10	51	34	79
T[C>G]A	813	211	307	492	350	831	15	590	77	530
T[C>G]C	530	166	308	393	192	532	14	180	59	397
T[C>G]G	66	43	47	74	93	71	4	44	17	68
T[C>G]T	1418	333	502	862	555	1391	23	875	95	824
A[C>T]A	1165	291	656	1659	777	1098	53	257	132	713
A[C>T]C	650	172	441	878	459	620	24	166	100	425
A[C>T]G	371	144	289	941	436	369	25	151	91	317
A[C>T]T	406	137	190	451	676	350	37	160	79	290
C[C>T]A	3527	889	2406	4620	1031	3467	35	403	168	2243
C[C>T]C	3358	877	2326	4502	885	3312	25	378	159	2039
C[C>T]G	1091	338	840	1850	513	1084	28	182	126	779
C[C>T]T	2136	602	1447	2805	1019	2099	49	317	183	1567
G[C>T]A	514	145	246	919	322	485	21	139	73	312
G[C>T]C	751	193	436	1337	338	732	25	169	79	483
G[C>T]G	406	157	310	1384	402	395	21	158	85	338
G[C>T]T	308	113	176	554	394	275	22	129	82	249
T[C>T]A	2183	312	601	1269	928	2102	28	1031	115	664
T[C>T]C	1857	487	955	2134	770	1774	29	403	157	1134
T[C>T]G	292	99	177	486	404	288	11	176	59	172
T[C>T]T	1606	363	506	1010	1089	1481	94	669	324	659
A[T>A]A	30197	10664	27207	49837	3119	29460	107	3572	983	17693
A[T>A]C	5311	1733	4526	8194	801	5188	31	634	155	3230
A[T>A]G	35712	11743	31034	52449	4488	35115	56	3950	1150	21420
A[T>A]T	8150	2794	6852	12739	1084	7964	32	939	302	4769
C[T>A]A	49854	20111	45346	75582	7218	49018	42	6102	1952	33934
C[T>A]C	23162	9034	20190	33496	4137	23030	12	2774	857	16747
C[T>A]G	79990	31476	73750	114838	14524	79879	85	9576	3537	58127
C[T>A]T	26961	10422	23203	38697	4110	26488	19	3221	1045	18630
G[T>A]A	28667	9073	22887	44132	3130	28093	23	2768	641	18366
G[T>A]C	5034	1605	3828	7250	794	4942	5	539	115	3444
G[T>A]G	26911	7688	19781	37906	3669	26644	18	2259	444	18373
G[T>A]T	6472	2069	4901	9218	892	6326	9	674	151	4132
T[T>A]A	32811	12391	27590	50750	3808	32217	40	3779	1035	21081
T[T>A]C	11986	4057	9494	17585	1511	11775	9	1351	294	8325
T[T>A]G	32409	11881	27372	46770	4552	31888	29	3653	1143	23064
T[T>A]T	14654	5471	12133	21696	2008	14308	23	1613	482	10015
A[T>C]A	12703	5763	9059	15754	2658	12428	43	1571	548	9637
A[T>C]C	496	207	319	538	598	475	32	103	70	445
A[T>C]G	2787	1380	1705	3555	963	2710	34	357	167	2727
A[T>C]T	1273	539	777	1440	743	1246	53	203	132	1030
C[T>C]A	2273	1099	1612	2815	973	2212	21	263	150	2020
C[T>C]C	432	242	306	507	637	408	37	94	111	566
C[T>C]G	852	484	487	1082	573	828	18	137	96	1002
C[T>C]T	810	377	521	939	807	789	29	137	128	797
G[T>C]A	1723	641	1057	2198	563	1688	15	197	117	1481
G[T>C]C	286	164	180	380	401	273	13	51	57	365
G[T>C]G	617	334	305	847	511	600	24	110	87	873
G[T>C]T	515	210	297	557	499	485	32	116	88	453
T[T>C]A	3772	1773	2649	4425	1043	3678	25	465	199	3295
T[T>C]C	418	244	242	569	508	389	25	124	85	534
T[T>C]G	826	478	492	967	480	811	25	122	80	890
T[T>C]T	948	445	555	1129	608	899	54	180	149	861
A[T>G]A	1245	521	1042	2064	300	1218	11	162	61	952
A[T>G]C	149	60	141	276	106	142	7	22	25	121
A[T>G]G	864	356	601	1261	303	844	11	86	66	689
A[T>G]T	237	81	159	348	137	212	8	66	30	153
C[T>G]A	1211	551	963	1820	207	1184	9	161	43	1047
C[T>G]C	516	213	392	771	157	516	2	64	35	482
C[T>G]G	1557	851	1059	2250	402	1534	9	204	86	1628
C[T>G]T	443	169	326	742	99	419	7	79	25	401
G[T>G]A	641	245	473	999	175	629	7	80	21	572
G[T>G]C	122	46	66	164	136	114	7	32	14	90
G[T>G]G	706	239	414	979	256	662	27	95	69	608
G[T>G]T	96	48	61	139	125	81	8	43	26	91
T[T>G]A	1044	551	872	1670	247	1015	14	143	76	968
T[T>G]C	367	162	313	506	162	354	8	72	33	331
T[T>G]G	1175	553	767	1641	405	1147	23	136	97	1077
T[T>G]T	507	202	309	664	251	473	27	128	76	389

## Sheet: 26-urine-cfDNA_signature
sig	P0	P012	P16	P205	P211	P215	P2227545	P245	P256	P260	P298	P333	P353	P363	P434	P437	P439	P444	P449	P467	P470	P471	P472	P475	P73	P80
Signature1	3630.92	3251.31	3257.91	219.553	40.8769	118.888	45.202	242.839	46.0461	59.5367	57.2559	46.4843	23.5004	124.233	377.558	502.548	10.9563	46.9168	206.479	426.153	20.2103	314.654	116.171	254.077	59.8385	3643.12
Signature2	56.1614	0	7.86605	7.99801	5.25493	0	2.68992	0	0	0	60.3359	1.72664	0	0	0	19.0369	0	0	0	0	0	0	0.660734	30.995	0	36.2326
Signature3	927.147	1159.41	707.711	137.832	56.3023	162.268	38.6175	133.434	63.504	80.0128	81.6424	46.6384	34.183	143.342	225.271	393.045	7.7989	69.1693	199.619	220.143	42.4225	203.001	107.09	132.728	30.1266	578.816
Signature4	0	0	0	0	0	0	0	0	0	0	0	0	0	0	0	0	0	0	0	0	0	0	0	0	0	0
Signature5	2415.4	0	950.806	18.3897	31.8329	13.5068	39.5736	0	18.179	0	71.9171	96.6768	25.0592	0	0	0	49.7212	0	27.2026	55.148	28.3849	36.2212	0	260.28	33.3831	2563.4
Signature6	0	5.8616	0	0	34.8755	60.8466	0	5.84025	0	32.7842	0	7.63261	0	60.3061	0	180.525	48.755	12.9459	0	0	13.2506	78.9194	0	12.2998	0	0
Signature7	101.948	124.88	200.935	8.63484	0	5.00793	0	42.8158	0	3.605	8.12872	0	0	7.12027	31.4937	29.0364	0	0	0	7.59651	0	34.5704	0	0	0	0
Signature8	0	0	0	0	0	0	0	0	0	0	0	0	0	0	0	0	0	0	0	0	0	0	0	0	0	0
Signature9	0	0	0	0	0	0	0	0	0	0	0	0	0	0	0	0	0	0	0	0	4.75895	0	19.9204	0	0	0
Signature10	0	0	0	0	0	0	0	0	0	0	0	0	0	0	0	0	0	0	0	0	0	0	0	0	0	0
Signature11	21.0756	249.682	0	4.58868	3.48513	28.593	0	19.3544	0	0	0	0	0	21.5907	37.6585	0	0	0	6.96368	63.9381	10.3662	0	0	0	4.52111	56.6203
Signature12	447.544	0	1327.4	118.71	48.7749	155.5	16.6737	187.54	62.8583	133.428	79.382	0	43.2913	87.6514	302.204	373.654	31.7169	57.1447	169.488	203.075	49.3715	268.756	156.975	125.48	84.8352	787.492
Signature13	119.513	170.061	131.657	35.5003	2.93363	1.38302	0	2.46017	0	0.420801	0	0	0	1.03901	18.1938	2.02909	0	0	6.16727	11.6921	0.5629	2.1439	2.1072	31.8427	10.0302	162.109
Signature14	0	0	0	0	0	0	0	0	0	0	0	0	0	0	0	0	0	0	0	0	0	0	0	0	0	0
Signature15	0	0	0	0	21.4365	0	0	0	0	0	0	0	0	0	0	0	0	0	0	0	0	0	0	0	0	0
Signature16	1141.55	3044.11	937.22	0	0	0	0	0	0	0	0	0	0	0	0	0	0	0	0	0	0	0	0	0	0	1342.66
Signature17	0	0	0	0	0	1.0358	0	0	2.69017	0	0	0	0	0	8.89829	0	5.04251	2.34488	0	11.8594	0	0	0	0	0.79146	0
Signature18	0	0	0	0	0	0	0	0	0	0	0	0	0	0	0	0	0	0	0	0	0	0	0	0	0	0
Signature19	142.207	247.576	571.417	0	0	8.70629	0	0	0	0	0	0	0	0	0	5.02936	18.4656	0	24.4333	0	0	0	0	0	7.83719	411.053
Signature20	862.544	799.377	981.584	72.0101	32.7021	17.5843	8.06794	113.286	14.531	0	55.5593	36.7271	10.0729	20.3575	138.68	82.7121	0	4.97653	51.6811	115.771	0	106.095	27.3177	36.5876	48.6879	786.125
Signature21	0	0	0	0	0	0	0	0	0	0	0	0	0	0	0	2.398	0	0	19.3313	0	0	0	0	0	1.58032	0
Signature22	0	23334.2	0	3.82251	5.21061	3.12183	1.17077	0	0	11.9366	5.16758	0.131913	60.0549	448.389	0	0	2.96269	9.97597	7.01639	7.01584	31.6094	2.16975	4.53568	2.78955	0.535886	0
Signature23	281.336	0	143.597	29.2406	5.10268	20.0643	0	2.61583	2.30048	20.0748	0	0	0	0	14.1193	70.7829	0	0	0	0	2.31486	17.1782	14.8102	33.403	0	72.061
Signature24	0	0	0	0	0	0	0	0	0	0	0	0	0	0	0	0	0	0	0	0	0	0	0	0	0	0
Signature25	0	0	0	0	21.7052	0	10.4144	0	0	0	0	0	0	0	0	0	0	0	0	0	0	0	0	0	0	0
Signature26	941.655	1139.75	0	33.6976	45.5368	29.0295	32.5508	0	0	0	8.26319	48.6616	0.897422	42.288	0	0	40.688	38.0577	0	65.5411	6.16549	22.3567	3.54244	70.97	0	605.123
Signature27	0	1414.88	0	0	0	0	0	0	1.71142	0	0	0	0	37.7309	0	0	0	2.84798	0	0	5.53378	0	0	0	2.09856	0
Signature28	0	0	0	0	10.9488	0	1.64684	6.37986	0	2.74623	4.76419	0	0	6.60856	2.19809	0	0	0	0	0	0	0	1.60167	0	5.9764	0
Signature29	0	0	0	0	0	0	0	0	0	0	0	0	0	0	0	0	0	0	0	0	0	0	0	0	0	0
Signature30	384.19	125.269	157.26	0	0	0	5.91225	0	11.1578	0	0.531294	11.0839	0	0	14.8323	1.82295	0	0	54.1977	0	0	0	7.85753	35.1621	0	653.918
#To distinguish from primary tumor name of vcf files of urine cfDNA upload to CNCB were change to "U" prefix, primary tumor remained "P" prefix

## Sheet: 26-urine-cfDNA_96trinucleotide
sig	P0	P012	P16	P205	P211	P215	P2227545	P245	P256	P260	P298	P333	P353	P363	P434	P437	P439	P444	P449	P467	P470	P471	P472	P475	P73	P80
A[C>A]A	59	75	41	5	4	5	4	5	4	5	4	4	2	7	5	8	3	3	9	8	2	7	2	7	2	70
A[C>A]C	105	130	79	1	1	4	2	5	1	1	2	1	1	5	8	13	1	1	4	8	0	5	1	2	1	106
A[C>A]G	34	52	28	2	3	1	0	5	2	2	1	1	2	5	3	6	1	0	2	1	1	4	3	1	2	38
A[C>A]T	51	77	42	4	3	4	1	2	1	4	2	0	0	2	4	5	1	0	3	5	0	6	5	6	3	46
C[C>A]A	71	168	54	5	3	7	1	5	3	3	3	2	2	4	7	12	1	0	5	6	1	12	6	7	3	66
C[C>A]C	94	204	94	6	3	4	0	8	1	2	8	1	2	11	13	21	0	3	10	8	1	9	8	9	2	96
C[C>A]G	45	56	42	2	1	0	0	3	2	0	2	1	0	3	4	10	0	1	3	10	0	6	1	5	1	44
C[C>A]T	68	157	65	5	3	8	2	7	0	1	2	2	1	5	7	7	1	2	7	6	1	9	2	3	2	52
G[C>A]A	75	95	86	7	1	1	2	6	1	1	3	1	1	3	12	9	0	3	4	7	0	8	4	8	2	69
G[C>A]C	106	139	89	4	5	3	0	5	1	2	3	3	1	3	8	22	2	0	7	8	2	12	5	6	3	104
G[C>A]G	39	50	36	6	1	1	3	4	0	0	0	0	0	3	6	7	1	1	3	7	3	4	2	5	1	48
G[C>A]T	48	64	41	2	1	6	0	6	2	0	0	1	1	3	1	11	0	0	5	5	1	3	0	3	0	45
T[C>A]A	80	135	38	5	4	3	1	3	1	1	1	0	1	4	4	11	2	0	2	5	2	7	2	7	1	65
T[C>A]C	101	206	94	5	2	6	0	7	1	4	3	2	0	5	5	16	2	3	10	11	0	6	2	4	2	104
T[C>A]G	23	31	21	2	0	1	1	0	0	2	0	0	1	1	0	3	0	0	1	3	0	2	0	3	0	29
T[C>A]T	68	125	39	2	2	0	2	2	0	1	2	1	1	2	4	4	0	0	4	4	1	4	3	6	3	66
A[C>G]A	72	73	71	8	4	13	5	12	6	5	6	8	2	5	9	17	2	3	4	18	4	12	6	12	1	84
A[C>G]C	67	61	57	2	1	5	1	2	1	2	2	1	1	4	9	12	2	2	7	9	0	5	4	3	2	52
A[C>G]G	42	31	29	7	3	1	1	7	0	2	1	4	1	3	6	8	0	2	3	9	1	9	5	10	1	45
A[C>G]T	84	81	65	8	3	6	2	3	6	5	1	4	3	5	11	12	3	4	5	8	2	11	4	9	1	87
C[C>G]A	70	83	64	8	4	3	1	9	1	3	3	2	1	3	8	17	1	1	7	9	2	8	3	5	2	72
C[C>G]C	89	134	71	6	1	8	2	4	1	2	4	0	1	9	10	16	1	2	6	6	0	8	2	7	1	107
C[C>G]G	45	58	40	9	0	3	2	5	3	3	2	0	1	3	9	16	2	0	6	6	0	5	0	6	2	36
C[C>G]T	111	137	88	5	0	5	2	7	1	2	4	1	2	6	9	15	1	2	5	8	1	13	2	12	0	101
G[C>G]A	58	40	45	2	3	3	1	4	1	1	6	2	1	8	5	7	0	6	3	9	3	8	4	9	4	49
G[C>G]C	64	91	72	4	1	1	0	9	1	3	1	5	1	6	12	17	0	0	5	8	0	5	1	9	0	83
G[C>G]G	42	35	30	6	2	3	2	9	2	3	1	1	0	3	6	12	3	3	7	9	1	5	4	5	3	28
G[C>G]T	92	73	44	5	1	4	0	2	1	2	1	3	1	1	9	5	0	3	6	7	2	7	3	8	0	75
T[C>G]A	67	109	63	8	5	4	2	7	3	5	1	1	3	3	10	10	0	0	3	9	1	7	5	7	3	85
T[C>G]C	85	113	60	6	3	1	2	8	2	2	6	3	1	9	9	13	1	4	7	16	1	10	5	12	1	84
T[C>G]G	40	51	39	7	6	2	1	3	4	2	6	3	2	3	6	8	4	2	9	5	3	7	6	9	3	46
T[C>G]T	146	185	121	23	2	8	1	5	1	1	9	2	0	7	17	17	1	2	13	15	3	10	3	26	7	144
A[C>T]A	328	301	243	9	11	11	9	9	7	5	9	11	4	16	29	40	3	3	22	23	4	15	9	19	5	337
A[C>T]C	212	238	162	11	4	11	2	11	3	4	4	2	2	9	20	31	2	3	12	21	5	16	5	19	2	219
A[C>T]G	609	618	562	39	11	28	12	35	9	10	11	9	5	24	64	81	7	10	36	79	4	54	19	49	9	660
A[C>T]T	246	209	172	14	11	14	6	17	5	7	10	12	2	13	31	38	9	7	22	26	8	15	14	21	11	264
C[C>T]A	261	383	229	14	2	9	5	18	6	8	8	4	3	10	25	34	4	1	17	28	4	24	8	28	7	283
C[C>T]C	259	390	236	18	5	14	3	16	6	10	6	5	3	18	26	31	1	3	16	31	7	25	10	16	5	254
C[C>T]G	625	726	586	35	14	23	4	54	12	19	13	15	4	30	72	129	12	11	41	62	9	73	21	40	19	639
C[C>T]T	327	410	324	17	8	20	2	22	2	11	10	1	2	14	36	56	8	1	21	27	3	26	12	30	7	331
G[C>T]A	195	206	166	11	3	6	1	10	0	4	8	4	1	6	15	23	2	1	8	19	2	24	5	19	5	204
G[C>T]C	254	266	197	18	14	21	3	19	5	8	3	7	1	10	26	45	5	4	15	20	2	23	9	27	5	242
G[C>T]G	471	505	356	27	17	26	7	26	2	13	10	9	4	31	36	77	13	9	22	47	6	46	13	38	7	431
G[C>T]T	214	201	193	10	8	14	3	13	4	3	6	6	2	9	17	32	6	3	11	19	3	20	6	13	6	223
T[C>T]A	215	259	177	18	7	9	5	9	5	5	33	6	1	7	23	34	2	1	15	12	1	12	9	34	2	237
T[C>T]C	191	247	170	12	3	15	0	19	2	5	11	5	1	11	28	24	4	1	13	25	1	21	5	14	3	188
T[C>T]G	451	406	356	21	9	13	2	35	4	5	13	9	3	19	38	60	0	3	19	41	1	40	12	31	6	400
T[C>T]T	199	212	163	9	5	6	3	20	0	0	14	2	0	7	14	21	1	3	8	22	2	9	2	16	5	202
A[T>A]A	42	1128	17	2	1	2	0	1	0	0	0	0	3	26	0	2	1	2	3	4	0	0	1	4	1	41
A[T>A]C	72	389	40	2	1	2	0	1	0	0	1	3	0	8	3	8	0	1	2	3	1	3	2	5	0	67
A[T>A]G	55	1732	62	4	2	0	1	3	0	3	6	3	5	31	7	5	1	1	3	7	3	2	2	9	3	66
A[T>A]T	36	344	23	4	5	6	1	1	4	3	5	3	2	5	5	4	2	3	8	3	2	4	5	9	3	47
C[T>A]A	18	2704	14	2	1	1	1	0	2	2	2	0	6	56	2	6	0	3	0	1	7	2	1	1	2	21
C[T>A]C	37	1628	41	3	3	4	2	1	1	3	2	3	3	37	3	5	1	1	6	8	2	2	4	0	3	40
C[T>A]G	54	5038	51	5	5	6	3	3	1	6	4	3	14	103	8	11	2	4	10	11	8	10	5	10	1	58
C[T>A]T	27	1297	19	1	2	2	0	1	1	1	0	0	1	18	4	5	0	4	2	4	2	8	1	1	0	32
G[T>A]A	22	1225	17	2	3	5	2	1	2	0	2	0	3	28	3	5	2	2	1	2	3	1	1	7	1	19
G[T>A]C	43	367	24	1	0	4	0	3	1	2	2	3	0	9	3	6	0	2	3	1	1	3	1	2	1	40
G[T>A]G	61	1389	40	4	4	2	2	3	1	2	3	4	4	30	7	9	2	1	4	5	5	5	2	7	3	56
G[T>A]T	32	329	25	3	0	2	0	2	2	2	0	0	3	4	3	6	1	0	5	4	0	4	1	3	3	34
T[T>A]A	16	1258	23	1	1	2	0	2	0	1	0	1	4	22	0	2	0	1	2	2	2	0	1	3	0	14
T[T>A]C	34	590	17	2	0	1	0	0	0	1	0	1	1	9	2	2	0	0	2	2	1	2	1	3	1	28
T[T>A]G	34	1468	23	3	2	2	2	5	2	1	3	1	8	25	4	5	3	1	4	4	4	2	3	3	1	27
T[T>A]T	31	566	19	1	0	2	0	0	0	1	1	0	6	12	0	4	0	0	2	1	1	2	2	3	0	33
A[T>C]A	280	798	217	10	4	13	3	10	4	6	8	5	3	13	14	21	3	5	8	15	3	24	10	19	5	308
A[T>C]C	142	163	105	6	6	8	5	10	3	4	7	5	2	12	13	18	2	3	7	13	3	12	7	11	5	156
A[T>C]G	395	487	336	21	14	17	8	28	6	12	11	11	8	13	36	55	9	9	24	40	4	35	16	36	5	411
A[T>C]T	329	304	235	14	6	12	4	10	5	5	11	10	6	13	29	35	5	9	22	31	7	22	10	28	6	320
C[T>C]A	162	285	112	19	13	12	7	15	10	10	9	7	4	16	18	22	4	11	16	20	4	24	19	21	10	169
C[T>C]C	137	139	125	8	7	11	3	6	5	7	5	5	3	9	27	25	5	6	12	16	4	15	10	13	3	126
C[T>C]G	314	361	276	25	18	20	7	27	6	15	20	14	5	25	43	50	13	7	15	50	6	45	12	26	16	301
C[T>C]T	157	210	131	10	7	14	2	14	9	7	6	6	2	12	17	22	4	7	12	15	4	15	4	12	9	159
G[T>C]A	162	240	105	6	8	11	4	10	2	6	3	5	2	8	15	23	5	3	11	18	4	18	9	16	4	161
G[T>C]C	94	117	79	10	7	3	5	8	7	7	1	3	3	9	11	23	6	4	10	13	4	7	5	8	5	90
G[T>C]G	223	283	207	11	5	10	3	19	5	5	13	2	4	13	25	37	5	5	20	29	1	18	9	24	9	222
G[T>C]T	164	161	109	9	4	11	3	8	1	5	8	6	1	7	20	21	7	6	15	13	4	19	7	9	4	155
T[T>C]A	108	150	88	5	3	8	1	11	2	7	3	1	2	4	13	12	0	4	10	11	5	15	6	9	2	107
T[T>C]C	74	69	57	8	4	10	2	6	0	3	4	3	3	5	10	13	0	4	7	7	0	10	5	14	5	85
T[T>C]G	150	180	144	19	4	17	2	21	7	7	7	7	4	12	29	25	6	7	22	23	7	28	13	18	9	174
T[T>C]T	135	146	103	8	5	9	6	14	3	8	5	2	2	8	17	26	4	4	8	17	4	15	10	17	4	163
A[T>G]A	22	96	19	0	2	2	1	2	0	1	1	0	0	3	4	3	2	1	2	4	1	3	0	1	0	27
A[T>G]C	29	31	23	3	1	2	0	1	0	2	0	1	0	3	4	5	0	0	3	4	2	4	1	0	2	34
A[T>G]G	63	120	54	0	2	3	0	4	0	0	2	2	0	2	2	8	0	0	2	5	2	5	2	5	1	75
A[T>G]T	34	35	21	0	2	1	2	2	1	2	3	1	1	4	1	6	1	1	2	2	0	4	3	3	4	36
C[T>G]A	25	95	22	1	1	2	0	0	0	0	1	1	1	3	0	8	0	2	1	3	1	2	4	4	0	25
C[T>G]C	56	95	38	6	2	3	1	2	3	2	1	3	3	7	10	9	0	2	3	8	2	6	2	2	2	52
C[T>G]G	88	256	52	6	1	4	2	5	3	4	4	0	0	9	11	10	0	3	1	7	3	7	2	3	1	83
C[T>G]T	51	72	39	0	2	2	1	1	0	0	0	0	0	2	4	4	2	1	3	7	0	4	1	3	0	63
G[T>G]A	36	51	35	0	1	3	1	0	1	2	1	1	1	0	3	3	0	0	4	2	0	3	3	1	2	37
G[T>G]C	33	32	27	5	3	2	2	4	2	1	2	2	2	2	5	8	2	3	3	8	1	4	1	1	0	31
G[T>G]G	75	138	65	5	6	2	1	10	1	1	4	2	1	6	10	16	3	2	6	4	1	8	1	5	4	77
G[T>G]T	25	33	21	3	0	2	0	2	0	0	1	0	0	2	7	6	1	0	1	5	0	4	3	3	0	31
T[T>G]A	29	72	23	3	0	2	0	4	0	2	1	2	0	1	3	4	1	0	6	6	2	3	6	3	1	32
T[T>G]C	41	58	31	3	2	2	1	3	1	2	1	2	1	2	1	5	3	2	2	3	0	5	4	5	0	52
T[T>G]G	65	117	41	3	5	10	4	9	4	8	6	2	4	6	10	16	3	2	10	12	4	9	9	14	4	70
T[T>G]T	64	81	44	3	4	3	1	7	1	2	4	2	0	2	6	3	1	0	4	5	1	4	3	1	2	72

## Sheet: 8primaryT_signature
sig	P012	P211	P353	P363	P439	P470	P471	P472
Signature1	2412.06	8666.22	2918.8	2404.38	2486.89	1093.94	2934.49	8990.25
Signature2	0	0	30.9989	0	50.4754	0	0	0
Signature3	940.332	0	0	0	1267.84	530.439	523.373	0
Signature4	0	271.666	0	0	0	0	0	0
Signature5	0	0	5837.46	1690.04	708.258	2489.58	1767.33	0
Signature6	110.926	0	0	0	0	0	0	1266.47
Signature7	165.227	0	0	15.8007	71.7143	0	10.4615	0
Signature8	0	2816.67	0	0	0	314.879	0	0
Signature9	0	72.0382	0	153.823	0	0	0	0
Signature10	0	0	0	0	0	0	0	0
Signature11	19.7337	0	0	0	0	0	0	0
Signature12	391.135	220.826	0	0	716.985	0	344.789	498.593
Signature13	130.034	12.3116	383.897	215.765	115.396	37.8908	171.319	136.336
Signature14	0	9970.52	0	0	0	0	0	0
Signature15	0	0	0	0	0	0	0	0
Signature16	1397.53	1986.44	2840.96	3809.95	1048.61	0	1577.6	892.098
Signature17	0	313.015	0	0	0	0	0	36.8682
Signature18	0	0	0	0	0	0	0	0
Signature19	0	0	0	0	299.382	266.98	227.183	0
Signature20	583.225	14927.5	0	0	537.936	0	721.639	115.765
Signature21	0	907.96	140.952	0	0	0	0	0
Signature22	12375.1	0	25754.8	29856.1	0	46539	0	10.0051
Signature23	87.5434	0	0	0	0	0	31.8837	0
Signature24	0	0	0	0	0	0	0	0
Signature25	0	260.238	0	0	0	2244.33	0	0
Signature26	536.439	0	412.697	579.374	387.3	0	697.633	477.165
Signature27	687.489	0	3379.9	3907.7	0	4676.56	0	0
Signature28	0	0	0	0	0	0	0	0
Signature29	0	0	0	0	0	0	0	0
Signature30	278.875	78.5494	522.658	62.3096	396.719	697.271	651.999	0

## Sheet: 8primaryT_96trinucleotide
Sig	P012	P211	P353	P363	P439	P470	P471	P472
A[C>A]A	55	74	90	93	54	83	60	43
A[C>A]C	73	142	141	121	90	184	72	56
A[C>A]G	43	37	54	51	28	52	28	22
A[C>A]T	54	292	74	52	46	60	46	49
C[C>A]A	102	519	177	186	63	261	73	69
C[C>A]C	119	1001	233	185	86	374	73	107
C[C>A]G	39	147	44	44	31	75	24	19
C[C>A]T	103	3892	147	147	59	262	65	93
G[C>A]A	63	136	106	82	56	85	78	51
G[C>A]C	105	229	154	124	80	201	105	88
G[C>A]G	23	55	56	44	25	49	38	38
G[C>A]T	44	645	63	52	59	67	40	45
T[C>A]A	67	120	137	127	50	136	56	55
T[C>A]C	131	276	205	195	83	338	85	92
T[C>A]G	19	36	35	31	17	36	29	30
T[C>A]T	74	679	136	134	48	154	58	54
A[C>G]A	42	83	84	81	45	77	71	68
A[C>G]C	36	64	68	69	49	73	48	40
A[C>G]G	24	44	51	47	31	32	34	33
A[C>G]T	45	92	99	72	73	55	81	59
C[C>G]A	63	61	85	84	48	84	70	42
C[C>G]C	92	73	112	100	60	145	67	67
C[C>G]G	39	33	51	42	17	46	38	27
C[C>G]T	82	88	133	111	85	121	95	88
G[C>G]A	30	44	49	43	32	47	46	30
G[C>G]C	59	76	94	84	64	59	58	61
G[C>G]G	22	28	31	26	25	22	28	27
G[C>G]T	42	69	71	51	64	45	56	61
T[C>G]A	69	92	167	126	61	84	76	61
T[C>G]C	77	77	132	92	67	128	59	69
T[C>G]G	34	35	46	39	29	40	41	29
T[C>G]T	125	141	274	199	133	162	143	109
A[C>T]A	213	1652	423	294	218	327	273	274
A[C>T]C	141	916	285	205	122	271	169	193
A[C>T]G	439	2647	704	554	427	478	528	1586
A[C>T]T	127	727	272	202	154	187	165	189
C[C>T]A	248	729	492	403	175	652	227	194
C[C>T]C	265	1017	496	396	163	627	210	200
C[C>T]G	510	1999	713	565	398	623	480	1254
C[C>T]T	236	957	447	332	217	453	240	248
G[C>T]A	125	1233	240	167	128	197	187	247
G[C>T]C	184	1353	275	244	154	242	189	285
G[C>T]G	357	1962	447	419	311	334	375	1135
G[C>T]T	131	905	235	151	138	157	182	200
T[C>T]A	184	397	388	275	180	247	189	185
T[C>T]C	169	429	261	222	145	248	163	161
T[C>T]G	291	999	454	382	283	319	344	737
T[C>T]T	129	445	282	194	133	197	168	161
A[T>A]A	639	101	1929	2132	29	3036	20	26
A[T>A]C	208	331	518	550	59	771	48	54
A[T>A]G	919	131	2395	2566	37	4137	55	55
A[T>A]T	182	576	535	588	33	781	27	35
C[T>A]A	1392	46	3328	3871	17	5617	22	22
C[T>A]C	868	133	1552	1983	39	2970	25	28
C[T>A]G	2669	89	5218	6162	56	9583	65	41
C[T>A]T	673	104	1417	1568	24	2517	26	30
G[T>A]A	682	76	1835	2012	18	3137	21	21
G[T>A]C	201	247	439	508	34	777	27	35
G[T>A]G	782	99	1917	1858	31	3421	53	45
G[T>A]T	181	250	446	495	29	755	31	36
T[T>A]A	633	34	1783	2014	20	2897	14	16
T[T>A]C	305	70	766	867	17	1218	40	20
T[T>A]G	806	49	1989	2091	27	3176	27	21
T[T>A]T	299	72	840	808	27	1218	28	20
A[T>C]A	423	743	1053	1045	208	989	281	242
A[T>C]C	106	288	195	181	95	141	118	120
A[T>C]G	293	784	594	503	270	423	332	321
A[T>C]T	192	559	426	326	192	272	274	250
C[T>C]A	155	530	335	277	114	288	132	136
C[T>C]C	106	357	176	135	96	108	99	104
C[T>C]G	234	855	346	297	182	256	255	243
C[T>C]T	129	487	188	184	114	157	128	140
G[T>C]A	147	468	304	271	103	256	132	112
G[T>C]C	68	224	134	107	69	103	73	87
G[T>C]G	195	566	287	240	169	173	203	188
G[T>C]T	91	451	234	142	113	156	133	124
T[T>C]A	104	522	201	178	81	161	95	90
T[T>C]C	47	240	91	87	58	74	72	65
T[T>C]G	128	634	188	185	134	145	157	149
T[T>C]T	91	609	184	155	95	136	112	118
A[T>G]A	65	23	130	119	18	122	30	25
A[T>G]C	19	31	42	37	29	50	24	32
A[T>G]G	45	77	155	120	43	120	57	54
A[T>G]T	20	122	49	50	31	44	30	27
C[T>G]A	47	65	107	110	20	145	23	20
C[T>G]C	59	123	91	76	35	100	29	39
C[T>G]G	143	177	200	217	47	224	60	55
C[T>G]T	35	322	86	77	46	73	41	46
G[T>G]A	45	28	68	60	21	66	28	22
G[T>G]C	24	44	36	33	19	35	27	31
G[T>G]G	80	79	118	110	56	124	72	53
G[T>G]T	27	84	57	53	30	37	32	26
T[T>G]A	53	49	100	105	39	106	37	31
T[T>G]C	40	58	72	50	30	68	39	37
T[T>G]G	81	82	160	133	50	151	54	58
T[T>G]T	47	155	102	74	47	73	53	63

## Sheet: celline_signature
sig	HK_2	HK_2_AA	HK_2_notreatfilter	Sv-huc-1-AA-Na	Sv-huc-1	Sv-huc-1_notreatfilter
Signature.1	2367.54	2065.81	143.273	2516.81	2245.09	559.868
Signature.2	216.171	225.39	36.5284	12.2827	18.5351	6.564
Signature.3	820.718	633.196	0	653.913	328.967	451.632
Signature.4	0	0	291.215	0	0	0
Signature.5	5402.88	7491.91	1597.43	2960.98	2281.26	840.817
Signature.6	0	0	0	0	0	0
Signature.7	0	0	0	0	0	0
Signature.8	0	0	300.42	0	0	0
Signature.9	0	0	269.078	0	0	0
Signature.10	0	0	0	0	0	0
Signature.11	406.444	432.191	0	0	50.0491	0
Signature.12	986.23	1009.88	202.89	565.112	24.85	608.205
Signature.13	116.408	168.245	71.3739	246.174	208.679	52.2707
Signature.14	0	0	0	0	0	0
Signature.15	0	0	0	0	0	0
Signature.16	2999.72	2185.52	0	2397.22	2418.88	243.801
Signature.17	0	0	0	0	0	0
Signature.18	0	0	0	0	0	0
Signature.19	0	77.6512	194.713	0	0	0
Signature.20	762.339	873.585	182.81	672.465	374.052	356.563
Signature.21	0	0	0	0	0	0
Signature.22	89.1483	1789.86	1736.49	0	0	0
Signature.23	0	0	89.2499	0	0	0
Signature.24	0	0	0	0	0	0.367584
Signature.25	434.86	835.15	66.7555	0	0	0
Signature.26	339.473	0	0	104.402	203.333	0
Signature.27	0	110.295	168.864	0	0	0
Signature.28	0	0	0	0	0	24.8728
Signature.29	0	0	0	0	0	41.4296
Signature.30	192.022	99.2588	134.039	659.396	557.189	134.323

## Sheet: celline_96trinucleotide
sig	HK_2	HK_2_AA	HK_2_notreatfilter	Sv-huc-1-AA-Na	Sv-huc-1	Sv-huc-1_notreatfilter
A[C>A]A	152	181	51	115	79	46
A[C>A]C	130	147	35	98	74	32
A[C>A]G	48	57	13	28	22	7
A[C>A]T	86	103	29	72	53	25
C[C>A]A	147	196	70	106	75	41
C[C>A]C	146	184	62	99	66	42
C[C>A]G	35	38	9	25	23	6
C[C>A]T	124	169	67	79	62	29
G[C>A]A	119	146	47	115	90	39
G[C>A]C	105	119	38	101	79	33
G[C>A]G	43	46	8	28	27	6
G[C>A]T	81	97	35	58	46	21
T[C>A]A	161	207	74	102	84	27
T[C>A]C	156	192	62	120	70	60
T[C>A]G	24	24	6	21	18	7
T[C>A]T	151	196	67	111	88	35
A[C>G]A	101	98	21	86	62	35
A[C>G]C	80	86	22	63	54	14
A[C>G]G	37	50	16	40	15	28
A[C>G]T	87	95	21	82	61	27
C[C>G]A	71	74	13	57	47	20
C[C>G]C	74	79	22	69	56	20
C[C>G]G	35	45	15	22	13	10
C[C>G]T	114	123	31	103	91	24
G[C>G]A	64	59	16	47	26	23
G[C>G]C	69	71	14	57	47	16
G[C>G]G	32	34	9	18	9	10
G[C>G]T	71	75	20	49	40	15
T[C>G]A	102	120	31	110	88	32
T[C>G]C	103	117	32	82	74	19
T[C>G]G	29	28	4	25	19	8
T[C>G]T	190	202	45	177	150	44
A[C>T]A	397	418	79	337	269	102
A[C>T]C	233	252	58	176	146	53
A[C>T]G	531	519	74	492	429	120
A[C>T]T	337	325	60	220	171	80
C[C>T]A	286	335	99	232	188	68
C[C>T]C	305	373	120	217	184	58
C[C>T]G	447	466	97	414	358	103
C[C>T]T	335	397	128	222	201	51
G[C>T]A	229	261	71	183	147	53
G[C>T]C	253	267	66	165	132	45
G[C>T]G	332	330	60	311	266	79
G[C>T]T	238	252	59	166	129	51
T[C>T]A	313	323	75	220	192	58
T[C>T]C	264	284	57	175	155	45
T[C>T]G	295	294	51	276	240	70
T[C>T]T	312	336	69	189	157	50
A[T>A]A	78	190	123	40	33	12
A[T>A]C	96	125	41	61	45	22
A[T>A]G	135	325	209	68	64	10
A[T>A]T	118	172	72	48	40	18
C[T>A]A	82	286	220	33	26	12
C[T>A]C	91	161	90	36	27	14
C[T>A]G	161	518	375	45	33	17
C[T>A]T	106	202	114	33	27	10
G[T>A]A	73	224	157	20	14	9
G[T>A]C	63	95	44	37	25	16
G[T>A]G	97	240	152	42	34	14
G[T>A]T	103	137	47	45	32	16
T[T>A]A	101	228	150	33	25	10
T[T>A]C	100	158	77	41	34	12
T[T>A]G	108	263	172	26	26	8
T[T>A]T	130	202	88	48	45	14
A[T>C]A	533	565	115	347	294	93
A[T>C]C	188	205	38	153	118	51
A[T>C]G	484	517	118	394	317	116
A[T>C]T	433	430	56	317	278	75
C[T>C]A	253	280	74	137	105	57
C[T>C]C	197	202	48	140	114	41
C[T>C]G	369	393	79	234	154	114
C[T>C]T	249	241	46	158	131	47
G[T>C]A	224	237	55	132	105	45
G[T>C]C	120	124	27	87	77	25
G[T>C]G	285	289	55	196	112	98
G[T>C]T	219	213	36	117	94	32
T[T>C]A	203	216	39	110	94	37
T[T>C]C	141	153	34	82	59	33
T[T>C]G	230	230	45	166	110	86
T[T>C]T	225	228	41	157	117	54
A[T>G]A	53	60	20	39	32	11
A[T>G]C	49	54	13	24	17	11
A[T>G]G	123	129	28	87	77	18
A[T>G]T	70	78	25	55	41	19
C[T>G]A	40	66	32	30	27	7
C[T>G]C	69	69	12	46	31	19
C[T>G]G	141	153	36	65	58	15
C[T>G]T	78	85	26	48	38	15
G[T>G]A	53	59	19	35	20	21
G[T>G]C	47	54	17	34	25	14
G[T>G]G	116	123	35	54	52	13
G[T>G]T	52	61	17	38	26	20
T[T>G]A	68	80	26	45	50	8
T[T>G]C	83	88	20	37	29	16
T[T>G]G	157	174	39	95	81	30
T[T>G]T	146	150	33	111	87	34
