# Supplementary material for: Aristolochic acid mutational signature defines the low-risk subtype in upper tract urothelial carcinoma
Source: Theranostics. 2020 Mar 4;10(10):4323–33. doi: 10.7150/thno.43251 (PMC7150494; doi:10.7150/thno.43251)
Supplement: Supplementary file 4 — Supplementary file 3. [file thnov10p4323s4.xlsx]

## Sheet: Sheet1
Cosine correlation between samples and signatures	Signature.1	Signature.2	Signature.3	Signature.4	Signature.5	Signature.6	Signature.7	Signature.8	Signature.9	Signature.10	Signature.11	Signature.12	Signature.13	Signature.14	Signature.15	Signature.16	Signature.17	Signature.18	Signature.19	Signature.20	Signature.21	Signature.22	Signature.23	Signature.24	Signature.25	Signature.26	Signature.27	Signature.28	Signature.29	Signature.30
T001	0.77185	0.271879	0.635383	0.40706	0.874777	0.714864	0.375569	0.586188	0.562988	0.278822	0.448239	0.649833	0.176742	0.542638	0.522451	0.75655	0.238287	0.267868	0.669884	0.650401	0.502169	0.186967	0.433841	0.32116	0.637537	0.673709	0.164328	0.196567	0.432097	0.604871
T002	0.519063	0.526352	0.682678	0.426049	0.732297	0.451767	0.395746	0.581419	0.483801	0.227694	0.361599	0.497347	0.561126	0.36631	0.350825	0.679017	0.194125	0.255181	0.508292	0.439346	0.346154	0.509895	0.299821	0.321178	0.769713	0.492428	0.377414	0.1596	0.333133	0.574562
T003	0.0978227	0.0382884	0.337504	0.312383	0.345079	0.0723431	0.0562557	0.423209	0.26605	0.0332363	0.0563328	0.185446	0.031787	0.05959	0.0713481	0.319394	0.0683009	0.0841369	0.131392	0.0949101	0.104756	0.956429	0.0523187	0.111023	0.744403	0.14358	0.604513	0.0832886	0.0925667	0.158567
T004	0.748099	0.243923	0.658742	0.443128	0.887352	0.689304	0.358567	0.622378	0.573807	0.248503	0.426716	0.648881	0.162819	0.523092	0.507606	0.768218	0.239729	0.262295	0.655124	0.633264	0.490869	0.331025	0.414541	0.325636	0.72298	0.664379	0.238132	0.207281	0.427854	0.594598
T005	0.564233	0.693151	0.631895	0.372979	0.70448	0.487005	0.494816	0.510209	0.450833	0.265645	0.410814	0.496122	0.582709	0.399287	0.372636	0.653037	0.209743	0.264855	0.531886	0.46792	0.354972	0.251129	0.31712	0.340475	0.618681	0.501047	0.206556	0.157881	0.357658	0.654005
T006	0.121641	0.0727487	0.36008	0.3298	0.371644	0.0947378	0.0839988	0.437749	0.27375	0.0406765	0.0812408	0.203244	0.0549315	0.0787282	0.0883828	0.34083	0.0759663	0.0925811	0.15908	0.115489	0.117926	0.959345	0.0733927	0.125338	0.767297	0.161088	0.582746	0.0865794	0.107069	0.193704
T007	0.108757	0.0346957	0.338088	0.308307	0.353599	0.0827944	0.0550442	0.422037	0.270492	0.0334944	0.0567409	0.196785	0.0294906	0.0638398	0.0790083	0.331414	0.0709409	0.0787063	0.135141	0.102204	0.113707	0.95759	0.0532001	0.107878	0.74621	0.158115	0.608886	0.08594	0.0926963	0.158836
T009	0.759825	0.293596	0.646618	0.413918	0.882113	0.700905	0.390745	0.584277	0.569639	0.277355	0.453718	0.657917	0.183786	0.537588	0.514457	0.767741	0.248607	0.269784	0.668817	0.653135	0.498556	0.16177	0.434844	0.329474	0.62576	0.676426	0.142326	0.208387	0.434163	0.620433
T010	0.770199	0.26665	0.634782	0.411362	0.873488	0.703947	0.3763	0.586068	0.56278	0.286989	0.436416	0.655248	0.170361	0.528219	0.509927	0.756469	0.242729	0.265912	0.657865	0.644563	0.503479	0.191642	0.421319	0.319847	0.642079	0.676209	0.160337	0.202107	0.434482	0.601242
T011	0.749827	0.401552	0.657436	0.401017	0.847854	0.682549	0.416145	0.565017	0.541343	0.276996	0.444885	0.62446	0.33307	0.52218	0.502805	0.744502	0.240712	0.274045	0.661077	0.619291	0.471795	0.144834	0.41796	0.33344	0.616707	0.646306	0.139236	0.192141	0.42551	0.632412
T013	0.482047	0.559482	0.666553	0.41361	0.693572	0.410941	0.403731	0.562793	0.458045	0.203511	0.349495	0.461123	0.573697	0.337953	0.322218	0.648194	0.185891	0.240039	0.478987	0.402232	0.310104	0.537049	0.275764	0.314969	0.765922	0.450425	0.375415	0.156435	0.315546	0.570082
T014	0.775427	0.264651	0.630458	0.397044	0.87035	0.711045	0.372145	0.571607	0.559207	0.26981	0.439881	0.653852	0.168464	0.531706	0.516159	0.752592	0.23625	0.260163	0.664663	0.645191	0.505005	0.155505	0.428173	0.314122	0.615763	0.678102	0.141675	0.202172	0.431984	0.597067
T015	0.777619	0.276668	0.626958	0.403011	0.871478	0.716316	0.382292	0.576476	0.562398	0.283232	0.456859	0.650952	0.166516	0.544433	0.527117	0.751048	0.244583	0.269269	0.679084	0.652094	0.503492	0.154189	0.44671	0.320474	0.61759	0.67635	0.141598	0.202995	0.436613	0.607332
T016	0.782956	0.269886	0.63664	0.414881	0.872635	0.709637	0.378985	0.594538	0.567953	0.283738	0.438143	0.641327	0.169334	0.529998	0.512711	0.752272	0.254564	0.266858	0.658208	0.637193	0.492922	0.232934	0.423118	0.317704	0.666474	0.662963	0.184534	0.213466	0.429796	0.605684
T017	0.544229	0.211222	0.615469	0.452413	0.772514	0.489117	0.275172	0.6286	0.521218	0.190318	0.314747	0.535705	0.148559	0.370781	0.368773	0.690389	0.196561	0.214215	0.496325	0.46693	0.384569	0.728119	0.299475	0.269858	0.877133	0.525283	0.471215	0.181318	0.327293	0.484123
T019	0.396195	0.199337	0.559133	0.432882	0.651983	0.347938	0.228685	0.591043	0.450683	0.150324	0.24204	0.425867	0.158029	0.270524	0.268057	0.587346	0.159889	0.189009	0.393798	0.347199	0.288416	0.846343	0.226608	0.237224	0.878512	0.396607	0.549242	0.151287	0.262472	0.40484
T020	0.728894	0.238955	0.657432	0.438838	0.892615	0.671779	0.345651	0.626956	0.58816	0.267355	0.404836	0.666424	0.158572	0.506451	0.493123	0.788323	0.23985	0.264466	0.631998	0.628678	0.501915	0.351602	0.394373	0.321722	0.735945	0.678264	0.266922	0.208764	0.423523	0.572243
T021	0.773698	0.258853	0.627543	0.398866	0.869334	0.717372	0.379612	0.567109	0.556968	0.274926	0.448265	0.653205	0.179701	0.539306	0.525776	0.745707	0.239793	0.259397	0.665058	0.650888	0.511226	0.150443	0.435082	0.321931	0.615458	0.680575	0.138549	0.202395	0.433715	0.603939
T022	0.752181	0.403259	0.648106	0.40325	0.856061	0.679496	0.424546	0.573655	0.545896	0.285029	0.454145	0.634284	0.282844	0.521171	0.494825	0.754515	0.241429	0.27248	0.657892	0.627643	0.48322	0.164134	0.417055	0.335306	0.628236	0.656664	0.15094	0.191786	0.431403	0.63874
T023	0.613723	0.204148	0.634037	0.445123	0.819286	0.548651	0.294342	0.647776	0.560667	0.223066	0.337839	0.579448	0.136245	0.411685	0.39993	0.735244	0.209147	0.232326	0.542157	0.519389	0.419483	0.616272	0.32244	0.279429	0.837379	0.576832	0.472598	0.189649	0.362735	0.502018
T025	0.745892	0.364014	0.655794	0.401147	0.865118	0.681627	0.409093	0.572373	0.557845	0.283394	0.450873	0.652348	0.279105	0.521864	0.500653	0.761458	0.249104	0.266895	0.660402	0.632357	0.497272	0.154976	0.421415	0.33032	0.626172	0.671421	0.141959	0.208379	0.428599	0.623363
T026	0.756712	0.359169	0.647004	0.398313	0.860545	0.68931	0.412894	0.567472	0.543516	0.269554	0.464445	0.633172	0.260713	0.526386	0.498569	0.748668	0.242356	0.270216	0.666704	0.634457	0.488299	0.145591	0.436174	0.325517	0.614407	0.655498	0.139899	0.188836	0.429548	0.645545
T027	0.735413	0.305094	0.677459	0.448038	0.88375	0.673806	0.393431	0.627839	0.57335	0.27572	0.451712	0.642019	0.227945	0.5211	0.503305	0.775735	0.239831	0.274144	0.659924	0.622993	0.470726	0.330212	0.424944	0.332426	0.725541	0.653971	0.259324	0.19724	0.423459	0.614156
T028	0.776724	0.258	0.623516	0.394697	0.86794	0.715531	0.372922	0.565501	0.553115	0.272498	0.440189	0.651928	0.167681	0.531765	0.521233	0.746337	0.230029	0.25732	0.659844	0.645662	0.506825	0.158024	0.42613	0.314725	0.615307	0.678179	0.13803	0.198105	0.426988	0.600677
T031	0.771449	0.259969	0.628079	0.394649	0.872115	0.708368	0.368204	0.572001	0.558906	0.274757	0.435399	0.652841	0.165554	0.531608	0.512443	0.754425	0.245317	0.257049	0.658974	0.647836	0.497134	0.152171	0.423056	0.312435	0.615674	0.676162	0.139234	0.203723	0.427559	0.598817
T032	0.509589	0.349157	0.639047	0.463575	0.750166	0.452856	0.341762	0.63182	0.502166	0.189985	0.343108	0.501017	0.257542	0.359303	0.347921	0.668376	0.195452	0.233772	0.503394	0.439163	0.351716	0.716445	0.306053	0.298004	0.880791	0.480251	0.487373	0.17083	0.331128	0.542834
T033	0.767885	0.269554	0.633742	0.398368	0.873646	0.703195	0.377957	0.573029	0.5593	0.28193	0.436049	0.656843	0.174927	0.528525	0.509135	0.758559	0.241229	0.262713	0.658931	0.647258	0.501343	0.156153	0.421782	0.321042	0.618729	0.677845	0.137806	0.206693	0.436986	0.602002
T034	0.217579	0.0689396	0.417404	0.355208	0.47427	0.18457	0.105137	0.49221	0.348364	0.0749215	0.115961	0.297244	0.0499039	0.142036	0.153512	0.441909	0.103962	0.117665	0.226167	0.198622	0.188158	0.935407	0.109716	0.151206	0.805536	0.263397	0.597871	0.113706	0.15588	0.234937
T035	0.69812	0.259877	0.664389	0.458359	0.86682	0.633008	0.342773	0.646918	0.575999	0.246025	0.388305	0.625772	0.183463	0.476719	0.458613	0.757816	0.228325	0.258655	0.610213	0.59321	0.469111	0.494513	0.37453	0.314595	0.807353	0.629175	0.33489	0.201892	0.405341	0.571279
T036	0.367687	0.12923	0.513478	0.408163	0.616963	0.326431	0.179666	0.562928	0.432006	0.124759	0.20421	0.41227	0.0914031	0.246468	0.257184	0.563054	0.146129	0.161644	0.353673	0.321371	0.285014	0.879534	0.198055	0.206507	0.865424	0.389518	0.556034	0.145515	0.233506	0.348158
T037	0.768026	0.260606	0.635725	0.400885	0.871835	0.7087	0.389703	0.571898	0.556486	0.271822	0.455358	0.649789	0.179123	0.532775	0.51839	0.754749	0.240068	0.259342	0.674661	0.641736	0.496842	0.152142	0.442427	0.319167	0.612782	0.670929	0.13567	0.194892	0.429717	0.604349
T038	0.789895	0.270583	0.634146	0.416483	0.865026	0.715376	0.391039	0.581514	0.556007	0.288408	0.446909	0.631805	0.177688	0.532596	0.503156	0.736728	0.247808	0.277443	0.66936	0.643707	0.490111	0.160288	0.432691	0.328601	0.616119	0.65262	0.140598	0.201945	0.442285	0.609198
T039	0.102807	0.0399435	0.337036	0.313123	0.346701	0.0779407	0.0585731	0.423083	0.262808	0.0332023	0.059924	0.185158	0.0322347	0.0639109	0.075474	0.316738	0.0674397	0.0833477	0.135308	0.0979176	0.107107	0.956138	0.0566795	0.111666	0.744333	0.143785	0.599612	0.0816557	0.0942138	0.163808
T040	0.655694	0.307544	0.73502	0.543627	0.894109	0.609761	0.361313	0.706213	0.600519	0.251354	0.404168	0.656127	0.253366	0.507895	0.455444	0.79791	0.240004	0.324304	0.622156	0.613916	0.475846	0.487988	0.379161	0.379378	0.830187	0.644325	0.330722	0.214782	0.458915	0.58278
T041	0.348481	0.167229	0.523341	0.413776	0.598768	0.304135	0.190304	0.568858	0.422144	0.122927	0.206569	0.380615	0.134124	0.23909	0.238695	0.535564	0.146484	0.171248	0.341666	0.302959	0.261255	0.885496	0.191568	0.215854	0.864731	0.354133	0.561105	0.141897	0.234614	0.360909
T042	0.767666	0.272584	0.631807	0.404167	0.872018	0.712909	0.371437	0.576733	0.561003	0.286524	0.429925	0.659758	0.172765	0.533593	0.521349	0.753203	0.239356	0.268928	0.655661	0.656472	0.509197	0.16078	0.417947	0.321032	0.621813	0.68576	0.137912	0.206704	0.435733	0.596481
T043	0.755287	0.256447	0.645999	0.426199	0.88214	0.684697	0.366833	0.605672	0.567316	0.258389	0.429897	0.649984	0.175127	0.512406	0.489616	0.772626	0.231076	0.261677	0.663643	0.635189	0.491272	0.281033	0.426376	0.319586	0.689562	0.664343	0.225819	0.196737	0.427784	0.594773
T044	0.308819	0.111348	0.476824	0.408183	0.549954	0.273298	0.164718	0.530525	0.378211	0.109346	0.182844	0.350557	0.0784664	0.208362	0.215394	0.499557	0.133344	0.14999	0.313258	0.27388	0.234057	0.927102	0.178161	0.193005	0.847203	0.321005	0.534638	0.131897	0.205554	0.31548
T045	0.296983	0.150548	0.486544	0.393126	0.550213	0.256707	0.170143	0.539479	0.392274	0.108548	0.179249	0.347331	0.120108	0.201409	0.208749	0.501767	0.129879	0.149548	0.304143	0.260863	0.230956	0.908746	0.16616	0.194094	0.837955	0.315999	0.585088	0.130796	0.202876	0.322492
T046	0.0881947	0.0217959	0.319319	0.300118	0.327421	0.0650841	0.046249	0.40979	0.251638	0.0255946	0.0485817	0.170476	0.0162786	0.0522475	0.0669421	0.297561	0.0623581	0.0742694	0.120563	0.0829739	0.0975028	0.952972	0.0476215	0.0995989	0.734501	0.129845	0.607488	0.077682	0.0815355	0.146935
T047	0.731133	0.363813	0.714067	0.471765	0.891327	0.681297	0.423627	0.634488	0.571381	0.287388	0.46984	0.64316	0.287034	0.54305	0.518481	0.776099	0.248113	0.322069	0.676279	0.640649	0.472787	0.20091	0.435557	0.387955	0.666514	0.652975	0.175343	0.198957	0.47389	0.640836
T048	0.770949	0.305708	0.648845	0.421294	0.880649	0.708588	0.399483	0.598683	0.576421	0.30379	0.456068	0.657942	0.187323	0.550026	0.526968	0.759367	0.246211	0.285177	0.667163	0.645671	0.503962	0.16637	0.426347	0.335665	0.633589	0.675834	0.150621	0.20908	0.453107	0.616797
T049	0.608303	0.199399	0.635868	0.463661	0.817911	0.555865	0.288876	0.647799	0.547132	0.210274	0.342305	0.573725	0.129175	0.421265	0.414907	0.723317	0.204049	0.23461	0.54725	0.524088	0.420376	0.647318	0.333825	0.289395	0.860715	0.570033	0.440032	0.188584	0.365976	0.510656
T050	0.321475	0.11173	0.519519	0.417671	0.592975	0.286656	0.165778	0.562969	0.42048	0.10984	0.19228	0.41838	0.0755755	0.231905	0.242188	0.533273	0.160348	0.1601	0.324199	0.283309	0.303753	0.892598	0.180061	0.207729	0.859138	0.381795	0.560047	0.149244	0.22487	0.323854
T051	0.157406	0.0470347	0.373612	0.350157	0.401216	0.131509	0.0815453	0.449932	0.289857	0.0561697	0.0888559	0.235446	0.0373663	0.103186	0.113964	0.373524	0.0863532	0.104202	0.179198	0.146974	0.144844	0.971528	0.0858753	0.135385	0.783674	0.197873	0.551565	0.0972557	0.125751	0.194861
T052	0.729967	0.245587	0.687905	0.449547	0.890387	0.670065	0.35316	0.635669	0.596178	0.254716	0.423305	0.693064	0.165339	0.517259	0.51225	0.767495	0.272298	0.267207	0.641942	0.604729	0.544508	0.346046	0.405321	0.323852	0.735735	0.694575	0.244393	0.223605	0.42243	0.583236
T053	0.774108	0.26709	0.648084	0.41402	0.866294	0.718869	0.395117	0.585744	0.564205	0.28762	0.455952	0.676156	0.163657	0.547197	0.538727	0.73189	0.26527	0.267669	0.662877	0.637368	0.540045	0.166546	0.434773	0.326501	0.626377	0.691489	0.143819	0.206236	0.433133	0.602886
T054	0.456403	0.15386	0.550392	0.45609	0.654792	0.418042	0.23016	0.579665	0.432345	0.159676	0.26958	0.435469	0.106692	0.317395	0.316124	0.571068	0.171353	0.189499	0.428539	0.388845	0.322562	0.85596	0.26679	0.23937	0.881725	0.417982	0.448265	0.161027	0.278297	0.411647
T055	0.628598	0.212941	0.646721	0.38869	0.839561	0.585065	0.302043	0.574661	0.580052	0.236331	0.35268	0.762817	0.132574	0.454204	0.48831	0.7542	0.293232	0.233805	0.548585	0.529972	0.634506	0.249109	0.329803	0.288763	0.65237	0.756329	0.188375	0.219211	0.38427	0.479777
T057	0.726756	0.26296	0.654041	0.405609	0.863299	0.678711	0.371041	0.573659	0.57795	0.264204	0.424725	0.726482	0.169732	0.517635	0.525252	0.751045	0.280124	0.260142	0.632266	0.609184	0.587089	0.167738	0.405481	0.314144	0.619044	0.729052	0.146268	0.218019	0.419946	0.562909
T060	0.465289	0.167583	0.634862	0.453786	0.770428	0.430109	0.235507	0.632092	0.547515	0.170818	0.265038	0.617632	0.110691	0.337762	0.3602	0.705597	0.237816	0.212807	0.440129	0.429522	0.467476	0.722294	0.246869	0.266545	0.87511	0.586324	0.480671	0.198595	0.313741	0.41903
T061	0.366597	0.156302	0.588532	0.436786	0.684735	0.333951	0.207197	0.586146	0.490429	0.132051	0.228243	0.561224	0.0995478	0.272294	0.300328	0.638709	0.232994	0.184012	0.374994	0.33615	0.427137	0.790877	0.208294	0.238344	0.858707	0.514458	0.462213	0.183468	0.26404	0.36413
T062	0.794745	0.278031	0.624479	0.40671	0.85461	0.733523	0.381597	0.56484	0.542543	0.278386	0.442654	0.632058	0.19279	0.544219	0.519745	0.721025	0.237005	0.264808	0.667205	0.661753	0.497374	0.159187	0.431428	0.321446	0.617545	0.658489	0.143489	0.193466	0.435244	0.611763
T063	0.168338	0.0515378	0.40147	0.365722	0.428639	0.145897	0.0937503	0.460771	0.308152	0.0568658	0.104672	0.279118	0.0363157	0.117661	0.134659	0.396651	0.112129	0.108385	0.196226	0.160855	0.192391	0.960913	0.100453	0.143623	0.805658	0.23918	0.524028	0.112373	0.137576	0.208742
T064	0.789877	0.253828	0.629957	0.41381	0.863155	0.725048	0.380148	0.578993	0.545021	0.28612	0.44355	0.639858	0.169866	0.541622	0.517639	0.732612	0.232425	0.262171	0.6718	0.655178	0.500461	0.195744	0.432625	0.317862	0.639948	0.66487	0.164115	0.194361	0.430084	0.596225
T065	0.15123	0.0519103	0.370688	0.346974	0.388302	0.125095	0.0886449	0.446412	0.282079	0.0526624	0.0951964	0.214276	0.0399389	0.0997745	0.109236	0.351334	0.0851574	0.100696	0.179389	0.137125	0.132913	0.971097	0.0917711	0.131194	0.781544	0.176488	0.556374	0.0954727	0.120068	0.202631
T066	0.590322	0.218538	0.680439	0.43451	0.851736	0.548981	0.289791	0.620972	0.602664	0.215682	0.330978	0.751982	0.138919	0.437116	0.460186	0.774328	0.292946	0.239104	0.532153	0.515103	0.600044	0.400378	0.305094	0.303136	0.744446	0.731704	0.27932	0.231521	0.381516	0.476392
T067	0.547416	0.223054	0.668042	0.424472	0.824248	0.509463	0.280328	0.608333	0.590834	0.201464	0.326932	0.750301	0.138401	0.416155	0.442334	0.761925	0.299318	0.233687	0.504514	0.482276	0.6071	0.378535	0.289659	0.291	0.711889	0.726805	0.242257	0.235115	0.367137	0.457549
T069	0.71557	0.278577	0.670513	0.406775	0.871923	0.663764	0.362112	0.596337	0.585744	0.268577	0.427709	0.727015	0.185558	0.528254	0.522498	0.764649	0.277672	0.262998	0.632681	0.598051	0.576207	0.164759	0.39796	0.319454	0.629994	0.728564	0.14427	0.219535	0.422895	0.567978
T070	0.395426	0.134106	0.525732	0.438428	0.615141	0.354802	0.209923	0.569089	0.415621	0.140306	0.242889	0.389598	0.0898459	0.275955	0.272009	0.53061	0.150481	0.17641	0.384782	0.339705	0.281229	0.884888	0.2345	0.225511	0.869204	0.365806	0.531107	0.144393	0.251671	0.38609
T071	0.769424	0.293405	0.636936	0.397255	0.839834	0.708102	0.384113	0.563485	0.560463	0.285779	0.430773	0.681558	0.198212	0.533069	0.529236	0.709654	0.277772	0.261546	0.632832	0.614254	0.572002	0.154229	0.405241	0.316242	0.610415	0.701832	0.142649	0.214356	0.427323	0.575707
T072	0.684365	0.241752	0.685307	0.425337	0.896308	0.636366	0.338011	0.612686	0.614847	0.240156	0.400848	0.751394	0.164914	0.500266	0.507033	0.804521	0.287455	0.25613	0.614539	0.591447	0.583207	0.253503	0.377979	0.315458	0.682045	0.743311	0.197496	0.229658	0.414214	0.552651
T073	0.819386	0.260518	0.617536	0.408875	0.838714	0.757468	0.407201	0.559455	0.525493	0.292766	0.463346	0.620011	0.169914	0.562906	0.542087	0.681285	0.244139	0.265987	0.679354	0.654189	0.511148	0.157344	0.452726	0.327442	0.606758	0.644561	0.142513	0.185409	0.437715	0.618417
T074	0.671069	0.258632	0.671161	0.400801	0.874092	0.610832	0.352593	0.589089	0.600133	0.248368	0.400148	0.758162	0.166998	0.479306	0.487983	0.780179	0.302868	0.249469	0.588862	0.572227	0.608379	0.216751	0.362363	0.304887	0.65178	0.754774	0.170835	0.226319	0.40366	0.536661
T075	0.822201	0.266605	0.603149	0.387216	0.834321	0.75872	0.395147	0.544669	0.529871	0.295905	0.453011	0.604501	0.17908	0.556579	0.543059	0.687309	0.233608	0.256987	0.668966	0.657552	0.482925	0.147557	0.442821	0.312779	0.598135	0.638607	0.135718	0.197886	0.430495	0.605224
T076	0.531769	0.200315	0.62092	0.342654	0.798949	0.506194	0.262479	0.519827	0.577435	0.201573	0.3069	0.788136	0.128313	0.403103	0.449942	0.746331	0.31469	0.211587	0.489034	0.488514	0.637883	0.156162	0.278107	0.262355	0.562833	0.764015	0.124307	0.232185	0.342117	0.416
T077	0.189981	0.0666077	0.424218	0.378854	0.452863	0.163381	0.106135	0.483888	0.328756	0.0643377	0.120646	0.299507	0.0419604	0.135236	0.150723	0.412111	0.124422	0.119738	0.216733	0.174048	0.20996	0.956568	0.112863	0.156842	0.816028	0.255089	0.520975	0.120228	0.154309	0.230516
T078	0.451991	0.334434	0.654554	0.45424	0.738272	0.396379	0.297529	0.619719	0.519054	0.182476	0.293738	0.578163	0.257951	0.325888	0.33993	0.68393	0.231169	0.22026	0.443572	0.385263	0.43629	0.720024	0.249461	0.287348	0.864785	0.543162	0.439986	0.192677	0.310726	0.47567
T079	0.637738	0.24614	0.69487	0.462618	0.863453	0.591469	0.325068	0.645043	0.592925	0.224018	0.373391	0.711552	0.160813	0.46539	0.469304	0.761748	0.280767	0.253224	0.577551	0.551715	0.565103	0.465701	0.348547	0.309707	0.789457	0.694935	0.296516	0.226101	0.392317	0.533853
T080	0.812217	0.282357	0.61719	0.393939	0.837483	0.751068	0.400489	0.551786	0.52653	0.288497	0.451847	0.607216	0.195828	0.555114	0.537002	0.693085	0.235932	0.263999	0.67712	0.647861	0.482292	0.145543	0.442381	0.317169	0.600811	0.636552	0.137345	0.195411	0.430411	0.614433
T081	0.403048	0.120611	0.523574	0.437013	0.611043	0.358618	0.199016	0.569073	0.419596	0.14189	0.226296	0.391124	0.0827823	0.270434	0.272181	0.532107	0.15401	0.178002	0.375179	0.335377	0.282965	0.887353	0.222038	0.223485	0.872195	0.367878	0.529284	0.145101	0.252834	0.367862
T082	0.565544	0.240469	0.664396	0.461796	0.809732	0.519492	0.303055	0.630516	0.562428	0.204828	0.328293	0.651247	0.172714	0.403067	0.422492	0.729627	0.261026	0.229397	0.513233	0.482866	0.510496	0.627903	0.301157	0.291027	0.847463	0.633273	0.377412	0.208851	0.353037	0.486303
T083	0.714036	0.251011	0.66385	0.443664	0.88173	0.65607	0.346939	0.635975	0.582613	0.256182	0.402717	0.648755	0.166534	0.49381	0.485306	0.773388	0.238162	0.259007	0.622317	0.604591	0.495485	0.424678	0.386036	0.314984	0.775662	0.660242	0.317282	0.205989	0.411871	0.577251
T085	0.458544	0.186573	0.610649	0.439958	0.721221	0.407592	0.234604	0.61875	0.511718	0.173097	0.253021	0.544344	0.140248	0.316796	0.332434	0.656518	0.213657	0.194802	0.420367	0.394272	0.401793	0.787547	0.230853	0.2525	0.875339	0.516119	0.513328	0.18104	0.291388	0.409826
T087	0.767782	0.353736	0.669008	0.455626	0.853762	0.695033	0.41658	0.619802	0.546366	0.292042	0.452939	0.602327	0.258924	0.532155	0.505465	0.72528	0.239624	0.288464	0.659374	0.61293	0.470816	0.342825	0.422739	0.343704	0.728968	0.619686	0.25064	0.186954	0.434315	0.632309
T088	0.669952	0.350815	0.686302	0.406257	0.855409	0.619667	0.386415	0.577256	0.583244	0.255918	0.418442	0.732062	0.251856	0.48771	0.500899	0.762552	0.294375	0.259939	0.611133	0.571609	0.580404	0.180964	0.380234	0.32737	0.631389	0.721925	0.153911	0.228483	0.408936	0.573175
T089	0.204952	0.0642209	0.428784	0.377701	0.456331	0.178717	0.105946	0.480347	0.332207	0.06842	0.121729	0.312016	0.043212	0.145395	0.162953	0.409752	0.129681	0.117024	0.221737	0.185212	0.227978	0.955431	0.114454	0.156102	0.817602	0.271836	0.515684	0.125542	0.156	0.231475
T091	0.70104	0.539749	0.657879	0.376502	0.770824	0.630351	0.464028	0.522057	0.486207	0.278954	0.446983	0.563783	0.493589	0.488233	0.470279	0.667313	0.232905	0.26838	0.617995	0.558871	0.438488	0.132447	0.39074	0.34298	0.582325	0.580929	0.139283	0.170457	0.395119	0.649398
T093	0.20398	0.0871481	0.410821	0.359231	0.445164	0.174625	0.117803	0.473579	0.319231	0.0712783	0.122893	0.269507	0.0644899	0.135673	0.151097	0.402356	0.104206	0.112978	0.219831	0.178191	0.179945	0.952563	0.114333	0.150844	0.804971	0.234822	0.578926	0.107557	0.145641	0.242973
T094	0.757738	0.315013	0.661555	0.458198	0.841283	0.689131	0.398356	0.620447	0.539452	0.270868	0.431734	0.591593	0.238241	0.518125	0.501367	0.702088	0.232861	0.269767	0.636062	0.600348	0.468464	0.436382	0.406469	0.330172	0.775795	0.606178	0.297392	0.186649	0.41588	0.618297
T095	0.17921	0.0594155	0.391237	0.373546	0.414849	0.154421	0.105444	0.461879	0.291321	0.0602091	0.118319	0.24007	0.03868	0.126782	0.132941	0.368891	0.0957371	0.114089	0.207641	0.163562	0.159838	0.970657	0.114794	0.150822	0.800041	0.201823	0.535761	0.10073	0.142122	0.228113
T096	0.291702	0.104226	0.490278	0.401544	0.564818	0.261745	0.146732	0.534839	0.405463	0.102198	0.160949	0.404615	0.0682076	0.20333	0.223608	0.524105	0.150769	0.145945	0.288769	0.266172	0.285993	0.918161	0.149612	0.190304	0.852097	0.370458	0.537372	0.143569	0.20459	0.290846
T097	0.466166	0.173182	0.629365	0.442547	0.754072	0.422482	0.235413	0.620417	0.545343	0.177512	0.262981	0.628178	0.107158	0.334382	0.358706	0.684077	0.250839	0.20776	0.429172	0.410435	0.489904	0.701465	0.235218	0.257779	0.850385	0.596133	0.444602	0.207905	0.309375	0.41072
T098	0.785925	0.246476	0.646601	0.451614	0.86346	0.720215	0.375257	0.61568	0.552499	0.289473	0.432608	0.628244	0.161254	0.53573	0.521556	0.7222	0.231189	0.273515	0.6599	0.633117	0.505382	0.333036	0.426648	0.331021	0.72113	0.648688	0.247304	0.193538	0.438053	0.599489
T099	0.242967	0.0827315	0.484079	0.392273	0.540981	0.216616	0.124628	0.525004	0.401767	0.0883496	0.140769	0.40314	0.0587105	0.177314	0.200169	0.504975	0.156724	0.139998	0.258747	0.232355	0.288931	0.916471	0.1291	0.181931	0.839538	0.359939	0.557294	0.145477	0.187145	0.260735
T100	0.140078	0.0459753	0.356127	0.33567	0.369229	0.115795	0.0772229	0.434621	0.267415	0.0451257	0.0845402	0.201764	0.0316915	0.0924768	0.104302	0.329538	0.0811502	0.0918931	0.16449	0.12494	0.12658	0.974879	0.0804245	0.123941	0.771068	0.163538	0.556349	0.0913492	0.110687	0.189588
T101	0.597216	0.27249	0.676937	0.417511	0.845929	0.554867	0.311607	0.599408	0.597231	0.223921	0.34893	0.760752	0.175944	0.442193	0.469447	0.77305	0.30605	0.24505	0.534384	0.517258	0.613789	0.297529	0.30719	0.306853	0.685557	0.745799	0.208726	0.234799	0.383642	0.494527
T104	0.637592	0.276371	0.687397	0.460854	0.856533	0.572771	0.328433	0.645818	0.589011	0.227633	0.364268	0.666929	0.199274	0.442947	0.436	0.767705	0.259687	0.247664	0.561018	0.540917	0.516732	0.539493	0.335142	0.316395	0.824951	0.654704	0.371559	0.217623	0.393005	0.541988
T105	0.131874	0.037144	0.362834	0.329491	0.38084	0.105227	0.0692497	0.44597	0.289141	0.0462733	0.0752461	0.211597	0.0311129	0.0852556	0.0944809	0.344806	0.0779394	0.0958025	0.159137	0.124261	0.128705	0.944624	0.071634	0.126476	0.767885	0.171585	0.610971	0.0921577	0.114438	0.180975
T106	0.10757	0.0288543	0.334143	0.314143	0.344109	0.0838441	0.0545611	0.41995	0.260036	0.0339324	0.0579219	0.186064	0.0219445	0.0663455	0.0800559	0.314582	0.0694406	0.0814624	0.135348	0.0996749	0.110215	0.963102	0.0563711	0.110578	0.744245	0.146678	0.598086	0.0844661	0.0940531	0.158344
